# Supplementary material for: Deep-learning-based survival prediction of patients with lower limb melanoma
Source: Discov Oncol. 2023 Nov 30;14:218. doi: 10.1007/s12672-023-00823-y (PMC10686915; doi:10.1007/s12672-023-00823-y)
Supplement: Supplementary file 1 — Additional file 1. [file 12672_2023_823_MOESM1_ESM.csv]

ID	Year	Age	Sex	Race	Marital	Primary Site - labeled	ICD-O-3 Hist/behav	AJCC	T	N	M	Summary_Stage	Surgery	Radiation	Chemotherapy	Surg_Prim_Site	Reg_LN_Sur	Rad_Seq	CS_tumor_size	CS_extension	Income	Status	Months
2303	2009	52	2	1	1	C44.7-Skin of lower limb and hip	8720/3: Malignant melanoma, NOS	1	2	1	1	1	1	2	2	32	2	5	4	100	3	0	120
5538	2005	89	1	1	2	C44.7-Skin of lower limb and hip	8742/3: Lentigo maligna melanoma	1	2	1	1	1	1	2	2	31	2	5	999	300	3	1	18
9252	2006	84	2	1	2	C44.7-Skin of lower limb and hip	8720/3: Malignant melanoma, NOS	3	5	2	1	2	1	1	2	45	2	2	999	500	3	1	91
25624	2008	63	2	1	2	C44.7-Skin of lower limb and hip	8720/3: Malignant melanoma, NOS	1	2	1	1	1	1	2	2	30	2	5	999	200	3	0	140
40887	2008	84	2	1	1	C44.7-Skin of lower limb and hip	8743/3: Superficial spreading melanoma	1	2	1	1	1	1	2	2	32	2	5	35	100	3	1	123
42740	2009	62	2	1	2	C44.7-Skin of lower limb and hip	8720/3: Malignant melanoma, NOS	1	2	1	1	1	1	2	2	32	1	5	999	300	3	0	127
55063	2007	99	2	1	3	C44.7-Skin of lower limb and hip	8720/3: Malignant melanoma, NOS	1	2	1	1	1	1	2	2	27	2	5	999	400	3	1	5
77730	2005	93	2	1	3	C44.7-Skin of lower limb and hip	8720/3: Malignant melanoma, NOS	1	2	1	1	1	1	2	2	30	1	5	999	300	3	1	11
109591	2009	52	2	1	2	C44.7-Skin of lower limb and hip	8720/3: Malignant melanoma, NOS	1	2	1	1	1	1	2	2	31	2	5	999	200	3	0	131
180938	2006	75	2	1	3	C44.7-Skin of lower limb and hip	8720/3: Malignant melanoma, NOS	1	2	1	1	1	1	2	2	31	2	5	999	100	3	1	143
193601	2007	91	1	1	2	C44.7-Skin of lower limb and hip	8744/3: Acral lentiginous melanoma, malignant	1	3	1	1	1	2	2	2	0	2	5	999	100	3	1	5
199109	2005	70	2	1	2	C44.7-Skin of lower limb and hip	8743/3: Superficial spreading melanoma	1	2	1	1	1	1	2	2	30	2	5	8	200	3	0	174
250043	2005	56	1	1	2	C44.7-Skin of lower limb and hip	8720/3: Malignant melanoma, NOS	1	2	1	1	1	1	2	2	30	2	5	999	400	3	0	172
253183	2006	50	2	1	1	C44.7-Skin of lower limb and hip	8743/3: Superficial spreading melanoma	1	2	1	1	1	1	2	2	45	1	5	999	200	3	0	160
256167	2008	77	2	1	2	C44.7-Skin of lower limb and hip	8743/3: Superficial spreading melanoma	1	2	1	1	1	1	2	2	30	1	5	55	300	3	0	134
273686	2009	73	1	1	2	C44.7-Skin of lower limb and hip	8743/3: Superficial spreading melanoma	1	2	1	1	1	1	2	2	45	2	5	5	200	3	1	34
280861	2009	87	2	1	2	C44.7-Skin of lower limb and hip	8720/3: Malignant melanoma, NOS	1	2	1	1	1	1	2	2	31	2	5	3	200	3	0	124
295021	2005	66	1	1	2	C44.7-Skin of lower limb and hip	8720/3: Malignant melanoma, NOS	1	2	1	1	1	1	2	2	31	1	5	10	200	3	0	168
299000	2007	55	2	1	1	C44.7-Skin of lower limb and hip	8743/3: Superficial spreading melanoma	1	2	1	1	1	1	2	2	32	2	5	13	100	3	0	151
306066	2004	77	1	1	1	C44.7-Skin of lower limb and hip	8720/3: Malignant melanoma, NOS	1	2	1	1	1	1	2	2	27	2	5	999	200	3	1	122
327937	2005	78	2	1	3	C44.7-Skin of lower limb and hip	8720/3: Malignant melanoma, NOS	1	2	1	1	1	1	2	2	45	2	5	3	100	3	1	31
355605	2009	81	2	1	2	C44.7-Skin of lower limb and hip	8743/3: Superficial spreading melanoma	1	2	1	1	1	1	2	2	30	2	5	999	300	3	0	127
380673	2004	54	2	1	2	C44.7-Skin of lower limb and hip	8720/3: Malignant melanoma, NOS	1	2	1	1	1	1	2	2	45	2	5	999	200	3	0	189
381165	2008	76	2	1	2	C44.7-Skin of lower limb and hip	8720/3: Malignant melanoma, NOS	1	2	1	1	1	1	2	2	46	1	5	999	400	3	0	143
408072	2008	87	2	1	3	C44.7-Skin of lower limb and hip	8720/3: Malignant melanoma, NOS	1	3	1	1	1	1	2	2	30	2	5	999	300	3	1	140
410763	2008	78	1	1	2	C44.7-Skin of lower limb and hip	8720/3: Malignant melanoma, NOS	1	3	1	1	1	1	2	2	27	2	5	999	400	3	0	139
445330	2007	44	1	1	1	C44.7-Skin of lower limb and hip	8720/3: Malignant melanoma, NOS	1	2	1	1	1	1	2	2	20	2	5	10	100	3	0	151
460708	2005	81	2	1	3	C44.7-Skin of lower limb and hip	8743/3: Superficial spreading melanoma	1	2	1	1	1	1	2	2	45	1	5	999	300	3	1	53
463267	2005	71	1	1	3	C44.7-Skin of lower limb and hip	8743/3: Superficial spreading melanoma	1	2	1	1	1	1	2	2	31	2	5	3	100	3	1	146
464226	2005	58	2	1	2	C44.7-Skin of lower limb and hip	8743/3: Superficial spreading melanoma	1	2	1	1	1	1	2	2	30	2	5	999	100	3	0	179
469506	2007	87	2	1	3	C44.7-Skin of lower limb and hip	8720/3: Malignant melanoma, NOS	1	3	1	1	1	1	2	2	45	2	5	90	200	3	0	154
485723	2008	68	2	1	3	C44.7-Skin of lower limb and hip	8720/3: Malignant melanoma, NOS	1	2	1	1	1	1	2	2	31	2	5	4	100	3	0	142
514190	2005	79	1	1	1	C44.7-Skin of lower limb and hip	8720/3: Malignant melanoma, NOS	1	3	1	1	1	1	2	2	45	2	5	15	300	3	1	60
526885	2008	44	2	1	3	C44.7-Skin of lower limb and hip	8720/3: Malignant melanoma, NOS	1	2	1	1	1	1	2	2	30	2	5	999	200	3	0	138
531864	2009	85	1	1	2	C44.7-Skin of lower limb and hip	8721/3: Nodular melanoma	2	5	1	1	1	1	2	2	30	2	5	35	300	3	1	7
541659	2007	61	2	1	2	C44.7-Skin of lower limb and hip	8720/3: Malignant melanoma, NOS	4	6	1	2	3	2	2	2	0	2	5	999	400	3	1	1
544032	2007	79	1	1	2	C44.7-Skin of lower limb and hip	8720/3: Malignant melanoma, NOS	1	2	1	1	1	1	2	2	27	2	5	3	100	3	0	149
548795	2006	64	1	1	2	C44.7-Skin of lower limb and hip	8720/3: Malignant melanoma, NOS	3	3	3	1	2	1	2	2	30	1	5	999	300	3	1	155
560836	2006	52	2	1	2	C44.7-Skin of lower limb and hip	8720/3: Malignant melanoma, NOS	3	2	3	1	2	1	2	2	34	2	5	999	300	3	0	165
569649	2004	67	2	1	2	C44.7-Skin of lower limb and hip	8720/3: Malignant melanoma, NOS	1	2	1	1	1	1	2	2	27	2	5	999	400	3	0	185
569700	2009	50	2	1	1	C44.7-Skin of lower limb and hip	8720/3: Malignant melanoma, NOS	1	2	1	1	1	1	2	2	30	2	5	7	100	3	0	126
571456	2009	56	1	1	2	C44.7-Skin of lower limb and hip	8743/3: Superficial spreading melanoma	1	2	1	1	1	1	2	2	30	2	5	999	200	3	0	126
575556	2009	84	2	1	2	C44.7-Skin of lower limb and hip	8720/3: Malignant melanoma, NOS	2	3	1	1	3	1	2	2	45	2	5	999	800	3	1	28
577548	2007	60	2	1	1	C44.7-Skin of lower limb and hip	8730/3: Amelanotic melanoma	1	2	1	1	1	1	2	2	45	2	5	8	200	3	0	145
577816	2005	45	2	1	2	C44.7-Skin of lower limb and hip	8743/3: Superficial spreading melanoma	1	2	1	1	1	1	2	2	45	2	5	999	100	3	0	170
588223	2009	70	2	1	3	C44.7-Skin of lower limb and hip	8742/3: Lentigo maligna melanoma	1	3	1	1	1	1	2	2	30	1	5	999	300	3	0	125
590028	2005	65	1	1	3	C44.7-Skin of lower limb and hip	8720/3: Malignant melanoma, NOS	1	2	1	1	1	1	2	2	31	2	5	999	100	3	0	176
594322	2007	28	2	1	2	C44.7-Skin of lower limb and hip	8720/3: Malignant melanoma, NOS	1	2	1	1	1	1	2	2	30	2	5	999	400	3	0	146
598229	2009	77	1	1	2	C44.7-Skin of lower limb and hip	8743/3: Superficial spreading melanoma	2	5	1	1	1	1	2	2	31	1	5	20	300	3	1	47
598982	2006	81	2	1	2	C44.7-Skin of lower limb and hip	8720/3: Malignant melanoma, NOS	1	2	1	1	1	1	2	2	30	2	5	999	200	3	1	47
614263	2009	63	2	1	2	C44.7-Skin of lower limb and hip	8720/3: Malignant melanoma, NOS	1	2	1	1	1	1	2	2	31	2	5	7	100	3	0	122
619297	2005	79	2	1	2	C44.7-Skin of lower limb and hip	8720/3: Malignant melanoma, NOS	3	5	3	1	2	1	2	2	46	1	5	17	500	3	1	16
634631	2004	77	2	1	2	C44.7-Skin of lower limb and hip	8720/3: Malignant melanoma, NOS	4	6	5	2	3	2	2	2	0	2	5	999	999	3	1	1
636499	2004	81	2	1	3	C44.7-Skin of lower limb and hip	8720/3: Malignant melanoma, NOS	1	3	1	1	1	1	2	2	46	2	5	9	300	3	1	104
637934	2008	86	2	1	2	C44.7-Skin of lower limb and hip	8720/3: Malignant melanoma, NOS	2	3	1	1	1	1	2	2	30	1	5	999	300	3	0	140
641670	2008	70	1	1	2	C44.7-Skin of lower limb and hip	8721/3: Nodular melanoma	2	3	1	1	1	1	2	2	33	1	5	999	200	3	0	132
646606	2005	66	1	1	2	C44.7-Skin of lower limb and hip	8743/3: Superficial spreading melanoma	1	2	1	1	1	1	2	2	30	2	5	999	100	3	1	16
649823	2006	59	1	1	2	C44.7-Skin of lower limb and hip	8720/3: Malignant melanoma, NOS	1	2	1	1	1	1	2	2	30	1	5	4	200	3	0	161
657847	2006	59	2	1	2	C44.7-Skin of lower limb and hip	8720/3: Malignant melanoma, NOS	1	2	1	1	1	1	2	2	31	2	5	999	100	3	1	149
658037	2005	79	2	1	3	C44.7-Skin of lower limb and hip	8720/3: Malignant melanoma, NOS	2	5	1	1	1	1	2	2	46	1	5	15	300	3	1	42
659367	2004	75	1	1	1	C44.7-Skin of lower limb and hip	8743/3: Superficial spreading melanoma	1	2	1	1	1	1	2	2	32	2	5	999	200	3	1	143
669106	2009	68	2	1	2	C44.7-Skin of lower limb and hip	8720/3: Malignant melanoma, NOS	1	2	1	1	1	1	2	2	30	2	5	999	200	3	1	76
670900	2004	50	1	1	3	C44.7-Skin of lower limb and hip	8743/3: Superficial spreading melanoma	1	2	1	1	1	1	2	2	45	2	5	999	100	3	0	185
677834	2004	79	1	1	2	C44.7-Skin of lower limb and hip	8744/3: Acral lentiginous melanoma, malignant	1	3	1	1	1	1	2	2	60	2	5	999	300	3	1	62
687593	2008	79	2	1	3	C44.7-Skin of lower limb and hip	8723/3: Malignant melanoma, regressing	4	5	3	2	3	1	1	2	30	2	4	50	300	3	1	1
696691	2006	75	1	1	2	C44.7-Skin of lower limb and hip	8743/3: Superficial spreading melanoma	1	2	1	1	1	1	2	2	30	1	5	999	400	3	1	36
697690	2005	53	2	1	2	C44.7-Skin of lower limb and hip	8743/3: Superficial spreading melanoma	1	2	1	1	1	1	2	2	32	2	5	999	100	3	0	178
719826	2005	80	2	1	2	C44.7-Skin of lower limb and hip	8720/3: Malignant melanoma, NOS	1	3	1	1	1	1	2	2	45	1	5	999	300	3	0	176
722425	2004	80	2	1	1	C44.7-Skin of lower limb and hip	8720/3: Malignant melanoma, NOS	1	2	1	1	1	1	2	2	27	2	5	999	100	3	1	142
722690	2007	79	2	1	3	C44.7-Skin of lower limb and hip	8720/3: Malignant melanoma, NOS	1	2	1	1	1	1	2	2	31	2	5	999	100	3	1	44
727791	2007	75	2	1	2	C44.7-Skin of lower limb and hip	8720/3: Malignant melanoma, NOS	1	2	1	1	1	1	2	2	27	2	5	999	100	3	1	85
730787	2008	37	2	1	1	C44.7-Skin of lower limb and hip	8730/3: Amelanotic melanoma	1	3	1	1	1	1	2	2	45	1	5	5	300	3	0	140
731703	2006	59	2	1	2	C44.7-Skin of lower limb and hip	8720/3: Malignant melanoma, NOS	1	2	1	1	1	1	2	2	30	2	5	999	100	3	0	163
732524	2007	75	2	3	3	C44.7-Skin of lower limb and hip	8721/3: Nodular melanoma	2	4	1	1	1	1	2	2	46	1	5	17	300	3	1	33
748805	2007	66	2	1	2	C44.7-Skin of lower limb and hip	8720/3: Malignant melanoma, NOS	1	2	1	1	1	1	2	2	32	1	5	999	400	3	1	143
749516	2004	44	2	1	1	C44.7-Skin of lower limb and hip	8720/3: Malignant melanoma, NOS	1	2	1	1	1	1	2	2	45	1	5	8	200	3	0	180
754088	2004	58	1	1	2	C44.7-Skin of lower limb and hip	8720/3: Malignant melanoma, NOS	1	2	1	1	1	1	2	2	32	2	5	999	100	3	1	175
756681	2008	78	2	1	2	C44.7-Skin of lower limb and hip	8720/3: Malignant melanoma, NOS	1	3	1	1	1	1	2	2	30	1	5	999	300	3	0	134
756741	2009	64	1	1	2	C44.7-Skin of lower limb and hip	8720/3: Malignant melanoma, NOS	1	2	1	1	1	1	2	2	33	2	5	999	400	3	0	122
756845	2009	59	2	1	2	C44.7-Skin of lower limb and hip	8720/3: Malignant melanoma, NOS	1	2	1	1	1	1	2	2	32	2	5	8	100	3	0	131
763670	2009	72	2	1	3	C44.7-Skin of lower limb and hip	8720/3: Malignant melanoma, NOS	1	2	1	1	1	1	2	2	30	2	5	5	400	3	0	128
763855	2004	49	2	1	2	C44.7-Skin of lower limb and hip	8721/3: Nodular melanoma	1	3	1	1	1	1	2	2	45	2	5	999	300	3	0	183
769352	2007	85	2	1	3	C44.7-Skin of lower limb and hip	8743/3: Superficial spreading melanoma	1	2	1	1	1	1	2	2	27	2	5	999	100	3	1	3
784737	2009	93	2	1	3	C44.7-Skin of lower limb and hip	8721/3: Nodular melanoma	3	4	3	1	2	1	2	2	46	2	5	11	300	3	1	28
786657	2006	44	2	1	1	C44.7-Skin of lower limb and hip	8743/3: Superficial spreading melanoma	1	2	1	1	1	1	2	2	30	2	5	999	100	3	0	166
786657	2008	46	2	1	1	C44.7-Skin of lower limb and hip	8720/3: Malignant melanoma, NOS	1	2	1	1	1	2	2	2	0	2	5	999	100	3	0	133
792387	2006	69	2	1	2	C44.7-Skin of lower limb and hip	8743/3: Superficial spreading melanoma	1	2	1	1	1	1	2	2	32	1	5	999	300	3	0	158
792663	2007	71	1	1	3	C44.7-Skin of lower limb and hip	8743/3: Superficial spreading melanoma	3	2	2	1	2	1	2	2	31	1	5	999	300	3	0	151
798415	2004	63	1	1	2	C44.7-Skin of lower limb and hip	8721/3: Nodular melanoma	2	5	1	1	1	1	2	1	27	1	5	22	300	3	1	39
800299	2004	68	1	1	2	C44.7-Skin of lower limb and hip	8720/3: Malignant melanoma, NOS	2	4	1	1	1	1	2	2	46	1	5	999	300	3	1	140
819982	2007	57	2	1	2	C44.7-Skin of lower limb and hip	8720/3: Malignant melanoma, NOS	4	6	1	2	3	2	2	2	0	2	5	999	999	3	1	16
821154	2004	81	1	1	3	C44.7-Skin of lower limb and hip	8720/3: Malignant melanoma, NOS	1	2	1	1	1	1	2	2	45	2	5	20	200	3	1	131
822064	2007	44	2	1	2	C44.7-Skin of lower limb and hip	8720/3: Malignant melanoma, NOS	1	2	1	1	1	1	2	2	45	2	5	6	200	3	0	150
828672	2005	100	2	1	1	C44.7-Skin of lower limb and hip	8720/3: Malignant melanoma, NOS	1	2	1	1	1	1	2	2	27	2	5	14	200	3	1	6
832932	2007	64	1	1	2	C44.7-Skin of lower limb and hip	8720/3: Malignant melanoma, NOS	1	2	1	1	1	1	2	2	30	2	5	999	100	3	0	151
835717	2005	65	2	1	2	C44.7-Skin of lower limb and hip	8720/3: Malignant melanoma, NOS	3	4	4	1	2	1	2	2	60	1	5	999	999	3	1	161
836485	2008	51	2	1	2	C44.7-Skin of lower limb and hip	8720/3: Malignant melanoma, NOS	1	2	1	1	1	1	2	2	30	2	5	6	200	3	0	133
836618	2005	70	2	1	2	C44.7-Skin of lower limb and hip	8743/3: Superficial spreading melanoma	1	3	1	1	1	1	2	2	31	1	5	999	200	3	0	171
837685	2004	73	2	1	2	C44.7-Skin of lower limb and hip	8720/3: Malignant melanoma, NOS	2	4	1	1	1	1	2	2	27	1	5	999	300	3	1	23
839932	2006	81	1	1	2	C44.7-Skin of lower limb and hip	8720/3: Malignant melanoma, NOS	1	2	1	1	1	1	2	2	30	2	5	999	100	3	1	36
844208	2008	59	2	1	2	C44.7-Skin of lower limb and hip	8720/3: Malignant melanoma, NOS	1	2	1	1	1	1	2	2	45	2	5	999	100	3	0	139
851587	2008	55	2	1	2	C44.7-Skin of lower limb and hip	8720/3: Malignant melanoma, NOS	4	6	1	2	3	1	1	2	20	2	4	14	500	3	1	25
856776	2005	50	2	1	2	C44.7-Skin of lower limb and hip	8743/3: Superficial spreading melanoma	1	2	1	1	1	1	2	2	30	2	5	5	100	3	1	29
857036	2008	79	2	1	3	C44.7-Skin of lower limb and hip	8743/3: Superficial spreading melanoma	1	2	1	1	1	1	2	2	30	2	5	999	300	3	0	137
858107	2005	69	1	1	2	C44.7-Skin of lower limb and hip	8720/3: Malignant melanoma, NOS	1	2	1	1	1	1	2	2	27	2	5	22	200	3	0	174
866783	2009	42	1	1	3	C44.7-Skin of lower limb and hip	8720/3: Malignant melanoma, NOS	1	2	1	1	1	1	2	2	45	1	5	5	300	3	0	125
867679	2007	77	2	1	3	C44.7-Skin of lower limb and hip	8721/3: Nodular melanoma	2	4	1	1	1	1	2	2	46	1	5	4	300	3	0	146
877358	2009	66	1	1	1	C44.7-Skin of lower limb and hip	8720/3: Malignant melanoma, NOS	1	2	1	1	1	1	2	2	30	2	5	999	300	3	0	128
886414	2008	80	2	1	2	C44.7-Skin of lower limb and hip	8720/3: Malignant melanoma, NOS	1	2	1	1	1	1	2	2	45	2	5	999	100	3	1	125
886629	2008	89	2	1	3	C44.7-Skin of lower limb and hip	8720/3: Malignant melanoma, NOS	1	2	1	1	1	1	2	2	45	2	5	999	100	3	1	70
886770	2009	67	2	1	2	C44.7-Skin of lower limb and hip	8720/3: Malignant melanoma, NOS	1	2	1	1	1	1	2	2	31	2	5	999	100	3	0	123
890694	2008	83	2	1	3	C44.7-Skin of lower limb and hip	8720/3: Malignant melanoma, NOS	3	6	2	1	2	1	2	2	30	1	5	999	999	3	1	13
890736	2007	85	2	1	3	C44.7-Skin of lower limb and hip	8720/3: Malignant melanoma, NOS	1	2	1	1	1	1	2	2	30	2	5	999	100	3	0	147
891988	2007	68	1	1	2	C44.7-Skin of lower limb and hip	8720/3: Malignant melanoma, NOS	1	2	1	1	1	1	2	2	35	2	5	999	100	3	0	147
894733	2004	40	2	1	2	C44.7-Skin of lower limb and hip	8743/3: Superficial spreading melanoma	1	2	1	1	1	1	2	2	45	2	5	999	100	3	0	189
895019	2004	50	2	1	2	C44.7-Skin of lower limb and hip	8772/3: Spindle cell melanoma, NOS	1	2	1	1	1	1	2	2	45	1	5	1	300	3	0	187
895120	2004	62	2	1	2	C44.7-Skin of lower limb and hip	8743/3: Superficial spreading melanoma	1	2	1	1	1	1	2	2	45	1	5	77	100	3	0	189
895899	2009	61	2	1	1	C44.7-Skin of lower limb and hip	8744/3: Acral lentiginous melanoma, malignant	1	2	1	1	3	1	2	2	45	1	5	10	800	3	0	127
897368	2008	67	1	1	2	C44.7-Skin of lower limb and hip	8720/3: Malignant melanoma, NOS	1	2	1	1	1	1	2	2	30	2	5	999	200	3	0	140
898681	2004	35	2	1	2	C44.7-Skin of lower limb and hip	8720/3: Malignant melanoma, NOS	1	2	1	1	1	1	2	2	32	2	5	999	100	3	0	189
898738	2004	69	2	1	1	C44.7-Skin of lower limb and hip	8720/3: Malignant melanoma, NOS	1	2	1	1	1	1	2	2	32	2	5	6	100	3	0	189
900309	2009	67	2	1	2	C44.7-Skin of lower limb and hip	8720/3: Malignant melanoma, NOS	1	2	1	1	1	1	2	2	30	2	5	25	100	3	0	121
901537	2004	60	2	1	2	C44.7-Skin of lower limb and hip	8720/3: Malignant melanoma, NOS	1	2	1	1	1	1	2	2	32	2	5	999	200	3	1	161
906908	2007	49	1	1	2	C44.7-Skin of lower limb and hip	8743/3: Superficial spreading melanoma	1	2	1	1	1	1	2	2	32	2	5	5	100	3	0	145
907089	2009	83	2	1	3	C44.7-Skin of lower limb and hip	8720/3: Malignant melanoma, NOS	2	4	1	1	1	1	2	2	45	1	5	999	300	3	1	83
912485	2004	25	1	3	1	C44.7-Skin of lower limb and hip	8743/3: Superficial spreading melanoma	1	2	1	1	1	1	2	2	31	2	5	999	200	3	0	191
913919	2004	35	1	1	2	C44.7-Skin of lower limb and hip	8720/3: Malignant melanoma, NOS	1	3	1	1	1	1	2	2	45	1	5	999	300	3	0	189
914474	2004	64	1	3	2	C44.7-Skin of lower limb and hip	8721/3: Nodular melanoma	2	5	1	1	1	1	2	2	45	1	5	15	400	3	1	36
916465	2007	52	2	1	2	C44.7-Skin of lower limb and hip	8720/3: Malignant melanoma, NOS	1	3	1	1	1	1	2	2	46	1	5	8	200	3	0	155
917315	2005	42	2	1	1	C44.7-Skin of lower limb and hip	8720/3: Malignant melanoma, NOS	1	2	1	1	1	1	2	2	27	2	5	8	100	3	0	170
924693	2004	42	2	1	2	C44.7-Skin of lower limb and hip	8720/3: Malignant melanoma, NOS	1	2	1	1	1	1	2	2	27	2	5	8	100	3	0	187
924802	2005	64	2	1	3	C44.7-Skin of lower limb and hip	8720/3: Malignant melanoma, NOS	2	4	1	1	1	1	2	2	46	1	5	999	300	3	0	173
933641	2004	74	2	1	3	C44.7-Skin of lower limb and hip	8720/3: Malignant melanoma, NOS	1	3	1	1	1	1	2	2	31	2	5	999	200	3	0	182
934585	2006	48	2	1	2	C44.7-Skin of lower limb and hip	8744/3: Acral lentiginous melanoma, malignant	1	2	1	1	1	1	2	2	30	2	5	999	100	3	0	164
937751	2004	66	1	1	1	C44.7-Skin of lower limb and hip	8721/3: Nodular melanoma	4	5	4	2	3	1	2	1	45	1	5	80	500	3	1	7
938055	2004	57	2	2	2	C44.7-Skin of lower limb and hip	8720/3: Malignant melanoma, NOS	1	2	1	1	1	1	2	2	45	2	5	999	300	3	0	187
938056	2004	72	2	1	3	C44.7-Skin of lower limb and hip	8720/3: Malignant melanoma, NOS	1	2	1	1	1	1	2	2	45	2	5	999	200	3	0	188
938147	2004	65	1	1	2	C44.7-Skin of lower limb and hip	8720/3: Malignant melanoma, NOS	1	2	1	1	1	1	2	2	45	1	5	999	300	3	0	184
940190	2009	53	2	1	2	C44.7-Skin of lower limb and hip	8720/3: Malignant melanoma, NOS	1	2	1	1	1	1	2	2	31	2	5	11	100	3	0	126
943982	2004	65	2	1	2	C44.7-Skin of lower limb and hip	8743/3: Superficial spreading melanoma	1	2	1	1	1	1	2	2	30	2	5	999	100	3	0	186
944036	2007	69	2	1	3	C44.7-Skin of lower limb and hip	8720/3: Malignant melanoma, NOS	1	2	1	1	1	1	2	2	30	2	5	999	400	3	0	154
945729	2005	36	2	1	2	C44.7-Skin of lower limb and hip	8744/3: Acral lentiginous melanoma, malignant	1	3	1	1	1	2	2	2	0	2	5	999	300	3	0	174
945897	2004	55	2	1	2	C44.7-Skin of lower limb and hip	8720/3: Malignant melanoma, NOS	1	2	1	1	1	1	2	2	31	2	5	10	100	3	0	186
945935	2004	47	2	1	2	C44.7-Skin of lower limb and hip	8720/3: Malignant melanoma, NOS	1	3	1	1	1	1	2	2	31	1	5	19	300	3	0	185
945952	2004	76	2	1	3	C44.7-Skin of lower limb and hip	8720/3: Malignant melanoma, NOS	1	3	1	1	1	1	2	2	45	2	5	999	200	3	1	87
945974	2004	66	1	1	2	C44.7-Skin of lower limb and hip	8720/3: Malignant melanoma, NOS	1	2	1	1	1	1	2	2	31	2	5	10	100	3	1	163
946349	2004	49	2	1	2	C44.7-Skin of lower limb and hip	8730/3: Amelanotic melanoma	3	3	2	1	2	1	2	2	30	1	5	999	400	3	0	191
946633	2004	64	1	1	2	C44.7-Skin of lower limb and hip	8720/3: Malignant melanoma, NOS	1	2	1	1	1	1	2	2	45	2	5	999	100	3	0	182
946660	2004	57	1	1	2	C44.7-Skin of lower limb and hip	8743/3: Superficial spreading melanoma	1	2	1	1	1	1	2	2	45	2	5	999	300	3	0	188
947577	2004	29	1	1	2	C44.7-Skin of lower limb and hip	8720/3: Malignant melanoma, NOS	3	4	2	1	2	1	2	2	45	1	5	999	300	3	0	184
948197	2004	51	2	1	2	C44.7-Skin of lower limb and hip	8720/3: Malignant melanoma, NOS	1	3	1	1	1	1	2	2	30	2	5	5	400	3	0	150
948263	2004	57	1	1	1	C44.7-Skin of lower limb and hip	8720/3: Malignant melanoma, NOS	3	2	3	1	2	1	2	2	45	1	5	5	100	3	1	149
948751	2004	57	2	1	2	C44.7-Skin of lower limb and hip	8720/3: Malignant melanoma, NOS	1	2	1	1	1	1	2	2	45	2	5	7	200	3	0	134
949199	2008	83	1	1	2	C44.7-Skin of lower limb and hip	8720/3: Malignant melanoma, NOS	2	5	1	1	3	1	2	2	60	2	5	6	800	3	1	19
949484	2004	84	1	1	2	C44.7-Skin of lower limb and hip	8721/3: Nodular melanoma	2	4	1	1	1	1	2	2	30	1	5	999	300	3	1	184
950268	2004	65	2	1	2	C44.7-Skin of lower limb and hip	8720/3: Malignant melanoma, NOS	1	2	1	1	1	1	2	2	45	2	5	15	100	3	0	180
950490	2004	57	1	1	2	C44.7-Skin of lower limb and hip	8744/3: Acral lentiginous melanoma, malignant	3	5	3	1	2	1	2	1	45	1	5	10	500	3	1	15
950562	2004	36	2	1	2	C44.7-Skin of lower limb and hip	8730/3: Amelanotic melanoma	4	1	5	2	3	1	1	1	27	2	2	0	950	3	1	14
951081	2004	76	2	1	2	C44.7-Skin of lower limb and hip	8720/3: Malignant melanoma, NOS	3	3	3	1	2	1	2	2	33	1	5	999	300	3	1	13
952160	2005	59	1	1	2	C44.7-Skin of lower limb and hip	8720/3: Malignant melanoma, NOS	1	2	1	1	1	1	2	2	32	2	5	999	200	3	0	168
952250	2004	58	2	1	2	C44.7-Skin of lower limb and hip	8742/3: Lentigo maligna melanoma	1	2	1	1	1	1	2	2	45	1	5	999	300	3	0	180
953032	2004	37	2	1	2	C44.7-Skin of lower limb and hip	8720/3: Malignant melanoma, NOS	3	5	2	1	2	1	2	2	45	1	5	999	500	3	0	67
954296	2009	72	1	1	2	C44.7-Skin of lower limb and hip	8720/3: Malignant melanoma, NOS	1	2	1	1	1	1	2	2	30	2	5	999	100	3	1	40
954564	2004	41	1	1	2	C44.7-Skin of lower limb and hip	8720/3: Malignant melanoma, NOS	3	3	3	1	2	1	2	2	32	1	5	20	300	3	1	43
954799	2004	65	2	1	1	C44.7-Skin of lower limb and hip	8720/3: Malignant melanoma, NOS	1	3	1	1	1	1	2	2	30	1	5	999	300	3	0	185
955098	2004	77	2	1	2	C44.7-Skin of lower limb and hip	8720/3: Malignant melanoma, NOS	2	3	1	1	1	1	2	2	45	1	5	999	100	3	1	81
955124	2004	67	2	1	1	C44.7-Skin of lower limb and hip	8720/3: Malignant melanoma, NOS	1	2	1	1	1	1	2	2	30	2	5	40	200	3	0	186
955890	2004	51	2	3	1	C44.7-Skin of lower limb and hip	8770/3: Mixed epithelioid and spindle cell melanoma	1	2	1	1	1	1	2	2	31	2	5	4	200	3	0	182
956513	2004	82	2	1	2	C44.7-Skin of lower limb and hip	8743/3: Superficial spreading melanoma	1	2	1	1	1	1	2	2	32	2	5	10	200	3	1	69
956922	2004	54	2	1	2	C44.7-Skin of lower limb and hip	8720/3: Malignant melanoma, NOS	1	2	1	1	1	1	2	2	27	1	5	999	100	3	0	182
956977	2004	47	2	1	2	C44.7-Skin of lower limb and hip	8720/3: Malignant melanoma, NOS	1	2	1	1	1	1	2	2	27	2	5	999	100	3	0	185
958537	2007	46	2	1	2	C44.7-Skin of lower limb and hip	8720/3: Malignant melanoma, NOS	1	2	1	1	1	1	2	2	31	2	5	4	100	3	0	150
958613	2006	68	2	1	2	C44.7-Skin of lower limb and hip	8720/3: Malignant melanoma, NOS	1	2	1	1	1	1	2	2	30	2	5	999	200	3	0	163
958631	2004	34	2	1	2	C44.7-Skin of lower limb and hip	8720/3: Malignant melanoma, NOS	1	2	1	1	1	1	2	2	30	2	5	999	100	3	0	180
959049	2005	52	2	1	2	C44.7-Skin of lower limb and hip	8720/3: Malignant melanoma, NOS	1	2	1	1	1	1	2	2	45	2	5	999	200	3	0	168
959880	2004	68	2	3	2	C44.7-Skin of lower limb and hip	8721/3: Nodular melanoma	3	4	4	1	2	1	2	2	45	1	5	32	500	3	1	8
959947	2004	46	2	1	1	C44.7-Skin of lower limb and hip	8720/3: Malignant melanoma, NOS	1	2	1	1	1	1	2	2	45	1	5	999	300	3	0	183
960057	2004	44	2	3	3	C44.7-Skin of lower limb and hip	8720/3: Malignant melanoma, NOS	3	6	3	1	2	2	1	1	0	1	2	10	400	3	1	26
960603	2004	61	2	1	1	C44.7-Skin of lower limb and hip	8743/3: Superficial spreading melanoma	1	2	1	1	1	1	2	2	30	2	5	32	100	3	0	183
960736	2004	55	2	1	2	C44.7-Skin of lower limb and hip	8720/3: Malignant melanoma, NOS	3	2	3	1	2	1	2	2	46	1	5	999	300	3	0	178
960759	2004	38	1	1	1	C44.7-Skin of lower limb and hip	8721/3: Nodular melanoma	3	4	2	1	2	1	2	2	45	1	5	9	300	3	0	180
960798	2004	30	2	1	1	C44.7-Skin of lower limb and hip	8720/3: Malignant melanoma, NOS	1	2	1	1	1	1	2	2	30	1	5	999	200	3	0	180
960879	2004	71	2	1	1	C44.7-Skin of lower limb and hip	8720/3: Malignant melanoma, NOS	1	3	1	1	1	1	2	2	33	1	5	999	300	3	1	23
961250	2004	31	2	1	1	C44.7-Skin of lower limb and hip	8720/3: Malignant melanoma, NOS	1	2	1	1	1	1	2	2	30	2	5	10	200	3	0	185
961270	2004	19	1	1	1	C44.7-Skin of lower limb and hip	8720/3: Malignant melanoma, NOS	1	2	1	1	1	1	2	2	32	1	5	999	100	3	0	183
961819	2004	45	2	1	1	C44.7-Skin of lower limb and hip	8720/3: Malignant melanoma, NOS	1	2	1	1	1	1	2	2	45	2	5	999	100	3	0	184
962185	2004	47	2	1	1	C44.7-Skin of lower limb and hip	8720/3: Malignant melanoma, NOS	1	3	1	1	1	1	2	2	46	1	5	999	300	3	0	185
962207	2004	27	2	1	2	C44.7-Skin of lower limb and hip	8720/3: Malignant melanoma, NOS	1	2	1	1	1	1	2	2	30	2	5	999	200	3	0	186
962251	2004	19	1	1	1	C44.7-Skin of lower limb and hip	8720/3: Malignant melanoma, NOS	2	3	1	1	1	1	2	2	46	1	5	999	200	3	0	188
962891	2005	73	2	1	2	C44.7-Skin of lower limb and hip	8720/3: Malignant melanoma, NOS	1	2	1	1	1	1	2	2	47	2	5	5	300	3	0	176
963123	2005	49	1	1	2	C44.7-Skin of lower limb and hip	8743/3: Superficial spreading melanoma	3	3	4	1	2	1	2	2	45	1	5	999	200	3	0	178
963355	2005	79	2	1	2	C44.7-Skin of lower limb and hip	8720/3: Malignant melanoma, NOS	1	2	1	1	1	1	2	2	30	2	5	999	100	3	1	99
963983	2005	52	1	1	2	C44.7-Skin of lower limb and hip	8721/3: Nodular melanoma	2	5	1	1	1	1	2	2	30	1	5	999	300	3	0	178
964940	2004	57	1	1	1	C44.7-Skin of lower limb and hip	8720/3: Malignant melanoma, NOS	1	2	1	1	1	1	2	2	45	1	5	999	100	3	0	180
964979	2005	56	1	1	2	C44.7-Skin of lower limb and hip	8720/3: Malignant melanoma, NOS	1	2	1	1	1	1	2	2	30	2	5	999	200	3	0	179
965321	2005	60	2	1	3	C44.7-Skin of lower limb and hip	8720/3: Malignant melanoma, NOS	2	4	1	1	1	1	2	2	46	1	5	9	200	3	1	45
965498	2005	66	1	1	2	C44.7-Skin of lower limb and hip	8723/3: Malignant melanoma, regressing	2	4	1	1	1	1	2	2	47	2	5	30	300	3	1	154
965640	2005	46	2	1	2	C44.7-Skin of lower limb and hip	8761/3: Malignant melanoma in giant pigmented nevus	1	2	1	1	1	1	2	2	32	1	5	9	200	3	0	177
965747	2005	54	2	1	2	C44.7-Skin of lower limb and hip	8720/3: Malignant melanoma, NOS	1	3	1	1	1	1	2	2	32	1	5	9	300	3	0	176
966054	2004	52	2	1	2	C44.7-Skin of lower limb and hip	8744/3: Acral lentiginous melanoma, malignant	1	2	1	1	1	1	2	2	45	2	5	999	200	3	1	138
967652	2005	20	2	1	1	C44.7-Skin of lower limb and hip	8743/3: Superficial spreading melanoma	1	2	1	1	1	1	2	2	32	2	5	100	200	3	0	173
967661	2005	48	2	1	2	C44.7-Skin of lower limb and hip	8743/3: Superficial spreading melanoma	1	2	1	1	1	1	2	2	32	2	5	4	100	3	0	173
967664	2005	29	2	1	1	C44.7-Skin of lower limb and hip	8743/3: Superficial spreading melanoma	1	2	1	1	1	1	2	2	32	2	5	18	400	3	0	173
968385	2004	83	2	1	1	C44.7-Skin of lower limb and hip	8743/3: Superficial spreading melanoma	2	4	1	1	1	1	2	2	45	1	5	999	300	3	1	146
968429	2005	70	2	1	2	C44.7-Skin of lower limb and hip	8743/3: Superficial spreading melanoma	3	3	2	1	2	1	2	2	45	1	5	999	300	3	0	175
968466	2009	75	1	1	2	C44.7-Skin of lower limb and hip	8743/3: Superficial spreading melanoma	2	4	1	1	1	1	2	2	30	1	5	10	300	3	1	34
969269	2009	49	2	1	3	C44.7-Skin of lower limb and hip	8743/3: Superficial spreading melanoma	2	5	1	1	2	1	2	2	30	1	5	999	500	3	1	43
969937	2005	55	2	1	3	C44.7-Skin of lower limb and hip	8720/3: Malignant melanoma, NOS	3	4	4	1	2	1	2	2	31	1	5	15	300	3	1	7
971856	2005	48	2	1	2	C44.7-Skin of lower limb and hip	8743/3: Superficial spreading melanoma	1	3	1	1	1	1	2	2	46	1	5	14	200	3	0	179
971921	2005	86	2	1	3	C44.7-Skin of lower limb and hip	8721/3: Nodular melanoma	2	4	1	1	1	1	2	2	45	1	5	999	300	3	1	73
971942	2005	65	1	1	2	C44.7-Skin of lower limb and hip	8743/3: Superficial spreading melanoma	1	3	1	1	1	1	2	2	45	1	5	999	200	3	0	174
972587	2005	22	2	1	1	C44.7-Skin of lower limb and hip	8720/3: Malignant melanoma, NOS	1	3	1	1	1	1	2	2	45	1	5	101	200	3	1	69
974363	2005	47	2	1	2	C44.7-Skin of lower limb and hip	8743/3: Superficial spreading melanoma	1	2	1	1	1	1	2	2	31	2	5	35	100	3	0	177
974599	2005	77	1	1	2	C44.7-Skin of lower limb and hip	8720/3: Malignant melanoma, NOS	3	3	3	1	2	1	2	1	32	1	5	6	300	3	1	17
974775	2005	59	2	1	3	C44.7-Skin of lower limb and hip	8720/3: Malignant melanoma, NOS	3	3	2	1	2	1	2	2	45	1	5	7	300	3	1	100
978277	2005	55	2	1	1	C44.7-Skin of lower limb and hip	8720/3: Malignant melanoma, NOS	4	4	1	2	3	1	2	1	30	2	5	999	800	3	1	50
978423	2005	32	2	1	2	C44.7-Skin of lower limb and hip	8721/3: Nodular melanoma	1	3	1	1	1	1	2	2	45	1	5	999	200	3	0	174
978504	2005	59	1	1	2	C44.7-Skin of lower limb and hip	8743/3: Superficial spreading melanoma	1	2	1	1	1	1	2	2	30	1	5	999	200	3	0	174
978578	2005	38	1	1	1	C44.7-Skin of lower limb and hip	8720/3: Malignant melanoma, NOS	3	2	2	1	2	1	2	2	27	1	5	999	300	3	0	161
978594	2005	53	2	1	2	C44.7-Skin of lower limb and hip	8721/3: Nodular melanoma	3	4	3	1	2	1	2	2	45	1	5	7	400	3	0	175
979625	2005	40	1	1	2	C44.7-Skin of lower limb and hip	8720/3: Malignant melanoma, NOS	1	3	1	1	1	1	2	2	36	1	5	999	200	3	0	179
979891	2005	55	1	1	2	C44.7-Skin of lower limb and hip	8720/3: Malignant melanoma, NOS	1	3	1	1	1	1	2	2	45	1	5	5	200	3	0	174
979902	2005	60	2	1	1	C44.7-Skin of lower limb and hip	8720/3: Malignant melanoma, NOS	3	4	2	1	2	1	2	2	30	1	5	999	300	3	1	99
979905	2005	60	2	1	3	C44.7-Skin of lower limb and hip	8720/3: Malignant melanoma, NOS	1	2	1	1	1	1	2	2	45	1	5	999	300	3	0	177
979906	2005	57	1	1	2	C44.7-Skin of lower limb and hip	8743/3: Superficial spreading melanoma	1	2	1	1	1	1	2	2	30	2	5	999	300	3	0	173
980168	2005	58	2	1	1	C44.7-Skin of lower limb and hip	8720/3: Malignant melanoma, NOS	1	2	1	1	1	1	2	2	31	2	5	4	100	3	0	172
980270	2005	38	2	1	1	C44.7-Skin of lower limb and hip	8743/3: Superficial spreading melanoma	1	2	1	1	1	1	2	2	45	2	5	10	200	3	0	170
980285	2005	90	2	1	3	C44.7-Skin of lower limb and hip	8744/3: Acral lentiginous melanoma, malignant	2	3	1	1	1	1	2	2	60	2	5	999	200	3	1	48
980359	2005	44	2	1	2	C44.7-Skin of lower limb and hip	8720/3: Malignant melanoma, NOS	4	4	3	2	3	1	2	2	47	1	5	999	300	3	0	179
980366	2005	45	1	1	2	C44.7-Skin of lower limb and hip	8720/3: Malignant melanoma, NOS	1	2	1	1	1	1	2	2	30	1	5	4	200	3	0	171
980399	2006	53	2	1	2	C44.7-Skin of lower limb and hip	8743/3: Superficial spreading melanoma	1	2	1	1	1	1	2	2	30	2	5	10	100	3	0	157
980888	2005	77	2	1	3	C44.7-Skin of lower limb and hip	8743/3: Superficial spreading melanoma	1	2	1	1	1	1	2	2	27	1	5	999	100	3	1	166
980892	2005	77	2	1	3	C44.7-Skin of lower limb and hip	8743/3: Superficial spreading melanoma	1	2	1	1	1	1	2	2	31	2	5	999	100	3	0	176
980894	2005	57	2	1	1	C44.7-Skin of lower limb and hip	8743/3: Superficial spreading melanoma	2	4	1	1	1	1	2	2	27	1	5	999	300	3	1	121
980895	2005	53	2	1	2	C44.7-Skin of lower limb and hip	8720/3: Malignant melanoma, NOS	2	4	1	1	1	1	2	2	27	1	5	999	400	3	0	176
981228	2005	82	2	1	3	C44.7-Skin of lower limb and hip	8720/3: Malignant melanoma, NOS	1	2	1	1	1	1	2	2	31	2	5	999	200	3	1	140
981246	2005	55	2	1	1	C44.7-Skin of lower limb and hip	8720/3: Malignant melanoma, NOS	1	2	1	1	1	1	2	2	45	2	5	20	300	3	0	174
981324	2005	80	2	1	3	C44.7-Skin of lower limb and hip	8720/3: Malignant melanoma, NOS	2	5	1	1	2	1	2	2	45	2	5	8	500	3	1	52
981433	2005	41	2	1	2	C44.7-Skin of lower limb and hip	8720/3: Malignant melanoma, NOS	2	3	1	1	1	1	2	2	46	1	5	7	300	3	0	173
981436	2005	58	1	1	2	C44.7-Skin of lower limb and hip	8721/3: Nodular melanoma	4	4	3	2	3	1	2	2	46	1	5	999	300	3	0	174
981753	2004	72	2	1	1	C44.7-Skin of lower limb and hip	8743/3: Superficial spreading melanoma	1	2	1	1	1	1	2	2	31	2	5	31	100	3	1	148
981960	2005	45	2	1	2	C44.7-Skin of lower limb and hip	8743/3: Superficial spreading melanoma	1	2	1	1	1	1	2	2	27	2	5	3	100	3	0	171
982015	2005	38	2	1	2	C44.7-Skin of lower limb and hip	8743/3: Superficial spreading melanoma	1	2	1	1	1	1	2	2	32	2	5	999	100	3	0	172
982019	2005	61	2	1	1	C44.7-Skin of lower limb and hip	8744/3: Acral lentiginous melanoma, malignant	1	2	1	1	1	1	2	2	31	2	5	999	100	3	0	172
982398	2005	53	2	1	3	C44.7-Skin of lower limb and hip	8720/3: Malignant melanoma, NOS	1	2	1	1	1	1	2	2	30	1	5	999	100	3	0	174
982740	2005	42	2	1	1	C44.7-Skin of lower limb and hip	8730/3: Amelanotic melanoma	1	2	1	1	1	1	2	2	46	1	5	999	300	3	0	153
982870	2005	65	2	1	3	C44.7-Skin of lower limb and hip	8743/3: Superficial spreading melanoma	1	2	1	1	1	1	2	2	27	2	5	1	200	3	0	169
983124	2008	82	2	1	3	C44.7-Skin of lower limb and hip	8720/3: Malignant melanoma, NOS	1	2	1	1	1	1	2	2	31	2	5	2	300	3	1	70
983328	2005	74	2	1	3	C44.7-Skin of lower limb and hip	8721/3: Nodular melanoma	2	4	1	1	1	1	2	2	30	1	5	999	300	3	1	145
983407	2005	27	2	1	1	C44.7-Skin of lower limb and hip	8720/3: Malignant melanoma, NOS	1	3	1	1	1	1	2	2	32	1	5	15	300	3	1	110
983572	2005	51	2	1	2	C44.7-Skin of lower limb and hip	8721/3: Nodular melanoma	2	4	1	1	1	1	2	2	45	1	5	15	300	3	0	169
984204	2005	41	2	1	1	C44.7-Skin of lower limb and hip	8720/3: Malignant melanoma, NOS	1	2	1	1	1	1	2	2	33	2	5	999	100	3	0	171
984560	2005	34	1	1	3	C44.7-Skin of lower limb and hip	8743/3: Superficial spreading melanoma	1	3	1	1	1	1	2	2	45	1	5	999	300	3	0	172
984746	2005	68	2	1	1	C44.7-Skin of lower limb and hip	8720/3: Malignant melanoma, NOS	1	2	1	1	1	1	2	2	45	1	5	999	200	3	0	171
985431	2005	46	2	1	1	C44.7-Skin of lower limb and hip	8720/3: Malignant melanoma, NOS	1	2	1	1	1	1	2	2	30	2	5	999	200	3	0	178
987412	2005	51	2	1	2	C44.7-Skin of lower limb and hip	8720/3: Malignant melanoma, NOS	1	2	1	1	1	1	2	2	33	1	5	10	100	3	0	173
987417	2005	63	2	1	2	C44.7-Skin of lower limb and hip	8720/3: Malignant melanoma, NOS	1	2	1	1	1	1	2	2	33	1	5	12	300	3	0	173
987459	2005	60	1	1	2	C44.7-Skin of lower limb and hip	8720/3: Malignant melanoma, NOS	1	2	1	1	1	1	2	2	30	2	5	999	100	3	0	170
987678	2005	69	2	1	2	C44.7-Skin of lower limb and hip	8720/3: Malignant melanoma, NOS	1	3	1	1	1	1	2	2	31	2	5	14	200	3	0	171
987914	2005	58	1	1	2	C44.7-Skin of lower limb and hip	8720/3: Malignant melanoma, NOS	1	3	1	1	1	1	2	2	45	1	5	7	200	3	0	170
988330	2005	53	2	1	2	C44.7-Skin of lower limb and hip	8720/3: Malignant melanoma, NOS	1	2	1	1	1	1	2	2	31	2	5	999	200	3	0	170
988599	2006	84	2	1	3	C44.7-Skin of lower limb and hip	8744/3: Acral lentiginous melanoma, malignant	3	5	3	1	2	1	2	2	60	1	5	30	500	3	1	71
989250	2005	48	2	1	2	C44.7-Skin of lower limb and hip	8743/3: Superficial spreading melanoma	1	2	1	1	1	1	2	2	33	2	5	10	100	3	0	170
989276	2005	66	2	3	2	C44.7-Skin of lower limb and hip	8743/3: Superficial spreading melanoma	3	3	4	1	2	1	2	2	45	1	5	8	300	3	1	13
990338	2005	79	1	1	3	C44.7-Skin of lower limb and hip	8720/3: Malignant melanoma, NOS	4	6	5	2	3	2	1	2	0	2	5	100	999	3	1	2
990750	2005	68	2	1	2	C44.7-Skin of lower limb and hip	8743/3: Superficial spreading melanoma	1	2	1	1	1	1	2	2	45	2	5	999	100	3	1	46
990755	2005	44	1	1	2	C44.7-Skin of lower limb and hip	8743/3: Superficial spreading melanoma	1	3	1	1	1	1	2	2	27	2	5	8	200	3	0	168
991463	2004	39	2	1	1	C44.7-Skin of lower limb and hip	8720/3: Malignant melanoma, NOS	1	2	1	1	1	1	2	2	32	2	5	999	200	3	0	186
992719	2005	62	2	1	2	C44.7-Skin of lower limb and hip	8720/3: Malignant melanoma, NOS	1	2	1	1	1	1	2	2	30	2	5	999	200	3	0	170
992744	2005	59	1	1	3	C44.7-Skin of lower limb and hip	8743/3: Superficial spreading melanoma	4	5	4	2	3	1	2	2	46	1	5	30	500	3	1	51
993155	2004	39	2	1	2	C44.7-Skin of lower limb and hip	8720/3: Malignant melanoma, NOS	1	2	1	1	1	2	2	2	0	2	5	6	100	3	0	186
993307	2004	61	2	1	2	C44.7-Skin of lower limb and hip	8743/3: Superficial spreading melanoma	1	2	1	1	1	1	2	2	30	2	5	999	100	3	0	182
993481	2005	80	1	1	2	C44.7-Skin of lower limb and hip	8720/3: Malignant melanoma, NOS	1	3	1	1	1	1	2	2	46	1	5	999	300	3	1	61
993964	2004	51	2	1	2	C44.7-Skin of lower limb and hip	8720/3: Malignant melanoma, NOS	1	2	1	1	1	1	2	2	20	2	5	999	100	3	0	185
994114	2004	57	2	3	2	C44.7-Skin of lower limb and hip	8720/3: Malignant melanoma, NOS	1	2	1	1	1	1	2	2	31	2	5	9	200	3	0	185
994382	2004	47	2	1	3	C44.7-Skin of lower limb and hip	8720/3: Malignant melanoma, NOS	1	2	1	1	1	1	2	2	31	2	5	999	100	3	0	180
994593	2004	68	2	1	1	C44.7-Skin of lower limb and hip	8720/3: Malignant melanoma, NOS	1	2	1	1	1	1	2	2	30	2	5	11	200	3	0	185
994601	2008	63	2	1	2	C44.7-Skin of lower limb and hip	8720/3: Malignant melanoma, NOS	1	2	1	1	1	1	2	2	30	2	5	21	100	3	0	139
994741	2005	57	1	1	2	C44.7-Skin of lower limb and hip	8720/3: Malignant melanoma, NOS	2	5	1	1	1	1	2	2	33	1	5	20	300	3	0	179
995196	2005	73	1	1	2	C44.7-Skin of lower limb and hip	8720/3: Malignant melanoma, NOS	3	4	3	1	2	1	2	2	46	1	5	999	300	3	1	12
995293	2005	69	2	1	3	C44.7-Skin of lower limb and hip	8720/3: Malignant melanoma, NOS	1	3	1	1	1	1	2	2	46	1	5	999	200	3	0	170
995297	2005	53	2	1	2	C44.7-Skin of lower limb and hip	8720/3: Malignant melanoma, NOS	1	3	1	1	1	1	2	2	46	1	5	999	300	3	0	169
995434	2005	50	1	1	2	C44.7-Skin of lower limb and hip	8720/3: Malignant melanoma, NOS	1	2	1	1	1	1	2	2	30	2	5	999	200	3	0	178
996211	2005	63	1	1	3	C44.7-Skin of lower limb and hip	8743/3: Superficial spreading melanoma	1	2	1	1	1	1	2	2	31	2	5	11	200	3	0	168
996628	2006	74	2	1	2	C44.7-Skin of lower limb and hip	8720/3: Malignant melanoma, NOS	1	2	1	1	1	1	2	2	32	2	5	13	300	3	1	3
997020	2006	42	1	1	1	C44.7-Skin of lower limb and hip	8721/3: Nodular melanoma	3	5	3	1	2	1	2	2	45	1	5	20	500	3	1	53
997088	2005	85	1	1	3	C44.7-Skin of lower limb and hip	8744/3: Acral lentiginous melanoma, malignant	1	2	1	1	1	1	2	2	45	1	5	999	300	3	1	22
997490	2006	52	2	1	2	C44.7-Skin of lower limb and hip	8720/3: Malignant melanoma, NOS	1	2	1	1	1	1	2	2	31	2	5	9	100	3	0	166
997871	2006	81	1	1	1	C44.7-Skin of lower limb and hip	8720/3: Malignant melanoma, NOS	1	2	1	1	1	1	2	2	30	1	5	999	300	3	0	166
998401	2004	75	2	1	2	C44.7-Skin of lower limb and hip	8720/3: Malignant melanoma, NOS	1	2	1	1	1	1	2	2	30	2	5	35	400	3	1	131
998608	2004	50	2	1	2	C44.7-Skin of lower limb and hip	8743/3: Superficial spreading melanoma	1	2	1	1	1	1	2	2	30	2	5	999	100	3	0	182
999297	2005	77	2	1	2	C44.7-Skin of lower limb and hip	8720/3: Malignant melanoma, NOS	3	6	3	1	2	1	2	2	33	2	5	999	999	3	1	35
999315	2007	55	2	1	2	C44.7-Skin of lower limb and hip	8743/3: Superficial spreading melanoma	1	2	1	1	1	1	2	2	32	2	5	999	100	3	0	149
1000243	2008	82	1	1	2	C44.7-Skin of lower limb and hip	8720/3: Malignant melanoma, NOS	1	2	1	1	1	1	2	2	45	2	5	6	200	3	1	139
1000579	2005	58	2	1	2	C44.7-Skin of lower limb and hip	8720/3: Malignant melanoma, NOS	1	2	1	1	1	1	2	2	35	1	5	999	300	3	0	168
1001220	2005	76	1	1	2	C44.7-Skin of lower limb and hip	8720/3: Malignant melanoma, NOS	1	2	1	1	1	1	2	2	32	1	5	999	300	3	1	96
1001220	2007	77	1	1	2	C44.7-Skin of lower limb and hip	8720/3: Malignant melanoma, NOS	1	2	1	1	1	1	2	2	27	2	5	999	100	3	1	73
1001249	2005	33	1	1	1	C44.7-Skin of lower limb and hip	8720/3: Malignant melanoma, NOS	1	2	1	1	1	1	2	2	30	1	5	999	300	3	0	172
1001265	2005	48	1	1	2	C44.7-Skin of lower limb and hip	8721/3: Nodular melanoma	3	4	3	1	2	1	2	2	45	1	5	250	300	3	0	169
1001346	2006	51	2	1	2	C44.7-Skin of lower limb and hip	8720/3: Malignant melanoma, NOS	1	2	1	1	1	1	2	2	30	2	5	999	100	3	0	129
1001854	2006	90	1	1	2	C44.7-Skin of lower limb and hip	8720/3: Malignant melanoma, NOS	4	2	1	2	3	1	2	2	20	2	5	999	400	3	1	43
1002377	2006	74	2	1	3	C44.7-Skin of lower limb and hip	8720/3: Malignant melanoma, NOS	4	6	3	2	3	1	2	2	27	2	5	90	400	3	1	2
1002411	2006	28	1	1	1	C44.7-Skin of lower limb and hip	8743/3: Superficial spreading melanoma	1	2	1	1	1	1	2	2	31	1	5	999	100	3	0	163
1002701	2006	85	2	1	3	C44.7-Skin of lower limb and hip	8743/3: Superficial spreading melanoma	1	3	1	1	1	1	2	2	32	2	5	13	300	3	1	44
1002701	2008	87	2	1	3	C44.7-Skin of lower limb and hip	8720/3: Malignant melanoma, NOS	3	6	3	1	2	1	1	2	45	2	2	29	500	3	1	12
1003142	2006	63	2	1	2	C44.7-Skin of lower limb and hip	8772/3: Spindle cell melanoma, NOS	2	5	1	1	2	1	2	2	30	1	5	10	500	3	0	164
1003151	2008	56	2	1	2	C44.7-Skin of lower limb and hip	8720/3: Malignant melanoma, NOS	1	2	1	1	1	1	2	2	30	2	5	999	200	3	0	141
1004002	2006	57	2	1	2	C44.7-Skin of lower limb and hip	8720/3: Malignant melanoma, NOS	1	2	1	1	1	1	2	2	30	2	5	999	100	3	0	163
1004459	2006	70	2	1	2	C44.7-Skin of lower limb and hip	8720/3: Malignant melanoma, NOS	1	2	1	1	1	1	2	2	31	1	5	13	200	3	1	122
1004663	2006	64	2	1	1	C44.7-Skin of lower limb and hip	8720/3: Malignant melanoma, NOS	1	2	1	1	1	1	2	2	27	2	5	3	100	3	0	161
1005003	2006	63	2	1	1	C44.7-Skin of lower limb and hip	8743/3: Superficial spreading melanoma	1	2	1	1	1	1	2	2	32	2	5	7	100	3	0	162
1005309	2006	52	2	1	2	C44.7-Skin of lower limb and hip	8720/3: Malignant melanoma, NOS	1	2	1	1	1	1	2	2	30	2	5	999	200	3	0	165
1005311	2005	34	2	1	1	C44.7-Skin of lower limb and hip	8720/3: Malignant melanoma, NOS	1	2	1	1	1	1	2	2	31	2	5	999	200	3	0	168
1005898	2006	44	2	1	2	C44.7-Skin of lower limb and hip	8743/3: Superficial spreading melanoma	1	3	1	1	1	1	2	2	45	1	5	113	300	3	0	165
1006282	2006	41	2	1	2	C44.7-Skin of lower limb and hip	8720/3: Malignant melanoma, NOS	1	2	1	1	1	1	2	2	31	2	5	999	200	3	0	163
1006313	2006	86	2	1	3	C44.7-Skin of lower limb and hip	8743/3: Superficial spreading melanoma	3	4	2	1	2	1	2	2	30	1	5	15	400	3	1	36
1006572	2006	84	2	3	2	C44.7-Skin of lower limb and hip	8720/3: Malignant melanoma, NOS	1	2	1	1	1	1	2	2	31	2	5	14	100	3	1	64
1006969	2005	53	1	1	2	C44.7-Skin of lower limb and hip	8720/3: Malignant melanoma, NOS	1	3	1	1	1	1	2	2	45	1	5	999	300	3	0	160
1007046	2006	62	2	1	2	C44.7-Skin of lower limb and hip	8720/3: Malignant melanoma, NOS	1	3	1	1	1	1	2	2	30	1	5	999	300	3	0	166
1007114	2005	90	2	1	2	C44.7-Skin of lower limb and hip	8720/3: Malignant melanoma, NOS	3	3	3	1	2	1	2	2	45	1	5	16	300	3	1	14
1007396	2006	49	2	1	1	C44.7-Skin of lower limb and hip	8720/3: Malignant melanoma, NOS	1	2	1	1	1	1	2	2	46	1	5	7	100	3	0	162
1007640	2007	78	2	1	1	C44.7-Skin of lower limb and hip	8720/3: Malignant melanoma, NOS	1	2	1	1	1	1	2	2	30	2	5	999	100	3	1	146
1007990	2006	52	2	1	2	C44.7-Skin of lower limb and hip	8720/3: Malignant melanoma, NOS	1	2	1	1	1	1	2	2	30	2	5	9	100	3	0	166
1007992	2006	26	2	1	1	C44.7-Skin of lower limb and hip	8720/3: Malignant melanoma, NOS	1	2	1	1	1	1	2	2	30	2	5	8	200	3	0	164
1008510	2007	51	2	1	1	C44.7-Skin of lower limb and hip	8761/3: Malignant melanoma in giant pigmented nevus	1	2	1	1	1	1	2	2	30	2	5	999	100	3	0	146
1008766	2006	77	2	1	2	C44.7-Skin of lower limb and hip	8720/3: Malignant melanoma, NOS	1	3	1	1	1	1	2	2	31	1	5	13	200	3	1	24
1008824	2006	51	2	1	2	C44.7-Skin of lower limb and hip	8743/3: Superficial spreading melanoma	2	5	1	1	1	1	2	2	35	1	5	999	300	3	0	164
1008939	2006	68	2	1	2	C44.7-Skin of lower limb and hip	8720/3: Malignant melanoma, NOS	1	2	1	1	1	1	2	2	31	2	5	999	200	3	1	19
1009674	2005	33	2	1	1	C44.7-Skin of lower limb and hip	8743/3: Superficial spreading melanoma	1	2	1	1	1	1	2	2	30	2	5	5	100	3	0	179
1010105	2006	37	2	1	2	C44.7-Skin of lower limb and hip	8720/3: Malignant melanoma, NOS	1	3	1	1	1	1	2	2	46	1	5	999	200	3	0	166
1010266	2006	53	2	1	2	C44.7-Skin of lower limb and hip	8720/3: Malignant melanoma, NOS	3	4	4	1	2	1	2	2	30	1	5	10	300	3	0	167
1010494	2006	67	2	1	2	C44.7-Skin of lower limb and hip	8720/3: Malignant melanoma, NOS	1	2	1	1	1	1	2	2	30	2	5	999	100	3	0	140
1010556	2005	37	2	1	2	C44.7-Skin of lower limb and hip	8743/3: Superficial spreading melanoma	1	2	1	1	1	1	2	2	32	2	5	5	200	3	0	175
1011038	2006	38	2	1	2	C44.7-Skin of lower limb and hip	8721/3: Nodular melanoma	1	3	1	1	1	1	2	2	30	1	5	999	300	3	0	162
1011524	2008	65	2	1	2	C44.7-Skin of lower limb and hip	8720/3: Malignant melanoma, NOS	1	2	1	1	1	1	2	2	32	2	5	15	200	3	0	138
1012312	2006	30	2	1	2	C44.7-Skin of lower limb and hip	8743/3: Superficial spreading melanoma	1	2	1	1	1	1	2	2	32	2	5	999	200	3	0	162
1012315	2006	44	2	1	2	C44.7-Skin of lower limb and hip	8720/3: Malignant melanoma, NOS	1	2	1	1	1	1	2	2	31	2	5	999	400	3	0	161
1013705	2005	45	2	1	2	C44.7-Skin of lower limb and hip	8720/3: Malignant melanoma, NOS	1	3	1	1	1	1	2	2	31	1	5	10	300	3	0	1
1014145	2006	56	2	1	3	C44.7-Skin of lower limb and hip	8743/3: Superficial spreading melanoma	1	2	1	1	1	1	2	2	30	2	5	15	100	3	0	160
1014299	2006	81	2	1	3	C44.7-Skin of lower limb and hip	8721/3: Nodular melanoma	2	4	1	1	1	1	2	2	46	1	5	11	300	3	1	23
1015612	2006	46	1	1	2	C44.7-Skin of lower limb and hip	8720/3: Malignant melanoma, NOS	1	3	1	1	1	1	2	2	32	1	5	12	300	3	0	160
1017033	2006	47	2	1	2	C44.7-Skin of lower limb and hip	8743/3: Superficial spreading melanoma	1	2	1	1	1	1	2	2	30	2	5	999	200	3	0	154
1017323	2006	35	2	1	2	C44.7-Skin of lower limb and hip	8720/3: Malignant melanoma, NOS	1	2	1	1	1	1	2	2	30	1	5	5	300	3	0	160
1017490	2006	53	1	1	2	C44.7-Skin of lower limb and hip	8720/3: Malignant melanoma, NOS	1	2	1	1	1	1	2	2	32	2	5	999	400	3	0	159
1017952	2005	56	2	1	2	C44.7-Skin of lower limb and hip	8743/3: Superficial spreading melanoma	1	2	1	1	1	1	2	2	45	2	5	999	200	3	0	177
1018237	2005	45	2	1	2	C44.7-Skin of lower limb and hip	8743/3: Superficial spreading melanoma	1	2	1	1	1	1	2	2	20	2	5	999	100	3	0	171
1018304	2005	63	2	1	2	C44.7-Skin of lower limb and hip	8743/3: Superficial spreading melanoma	1	2	1	1	1	1	2	2	30	2	5	6	100	3	0	178
1018865	2006	73	2	1	1	C44.7-Skin of lower limb and hip	8744/3: Acral lentiginous melanoma, malignant	2	5	1	1	1	1	2	2	60	1	5	999	300	3	1	27
1018909	2006	94	2	1	3	C44.7-Skin of lower limb and hip	8721/3: Nodular melanoma	2	3	1	1	1	1	2	2	27	2	5	45	300	3	1	17
1019366	2006	57	2	1	2	C44.7-Skin of lower limb and hip	8720/3: Malignant melanoma, NOS	1	2	1	1	1	1	2	2	30	2	5	999	400	3	0	159
1019568	2006	71	1	1	1	C44.7-Skin of lower limb and hip	8742/3: Lentigo maligna melanoma	2	4	1	1	1	1	2	2	30	1	5	17	300	3	1	98
1019907	2006	29	2	1	2	C44.7-Skin of lower limb and hip	8743/3: Superficial spreading melanoma	1	3	1	1	1	1	2	2	46	2	5	6	300	3	0	57
1019928	2006	47	1	1	2	C44.7-Skin of lower limb and hip	8744/3: Acral lentiginous melanoma, malignant	4	3	1	2	3	1	2	2	45	1	5	50	300	3	1	22
1020134	2007	61	1	1	2	C44.7-Skin of lower limb and hip	8720/3: Malignant melanoma, NOS	1	2	1	1	1	1	2	2	30	2	5	999	300	3	0	149
1020440	2005	53	1	1	2	C44.7-Skin of lower limb and hip	8743/3: Superficial spreading melanoma	1	2	1	1	1	1	2	2	30	2	5	992	100	3	0	178
1020866	2006	48	2	1	2	C44.7-Skin of lower limb and hip	8743/3: Superficial spreading melanoma	1	2	1	1	1	1	2	2	30	1	5	999	300	3	0	161
1021263	2006	52	2	1	2	C44.7-Skin of lower limb and hip	8723/3: Malignant melanoma, regressing	1	2	1	1	1	1	2	2	32	1	5	8	100	3	0	159
1021266	2006	78	2	1	1	C44.7-Skin of lower limb and hip	8721/3: Nodular melanoma	3	5	3	1	2	1	2	2	46	1	5	15	500	3	1	136
1021266	2007	79	2	1	1	C44.7-Skin of lower limb and hip	8743/3: Superficial spreading melanoma	2	4	1	1	1	1	2	2	32	1	5	25	400	3	1	122
1021266	2008	80	2	1	1	C44.7-Skin of lower limb and hip	8720/3: Malignant melanoma, NOS	1	3	1	1	1	1	2	2	32	2	5	5	300	3	1	110
1021271	2006	55	2	1	2	C44.7-Skin of lower limb and hip	8720/3: Malignant melanoma, NOS	1	3	1	1	1	1	2	2	46	1	5	999	300	3	0	162
1021283	2005	60	1	1	2	C44.7-Skin of lower limb and hip	8720/3: Malignant melanoma, NOS	1	3	1	1	1	1	2	2	27	2	5	999	300	3	1	54
1021642	2004	56	2	1	1	C44.7-Skin of lower limb and hip	8743/3: Superficial spreading melanoma	1	2	1	1	1	1	2	2	31	2	5	999	300	3	0	180
1021679	2006	84	1	1	2	C44.7-Skin of lower limb and hip	8721/3: Nodular melanoma	2	5	1	1	1	1	2	2	45	2	5	25	300	3	1	108
1022457	2006	40	2	1	1	C44.7-Skin of lower limb and hip	8720/3: Malignant melanoma, NOS	1	2	1	1	1	1	2	2	45	2	5	10	200	3	0	161
1022728	2006	72	1	1	2	C44.7-Skin of lower limb and hip	8743/3: Superficial spreading melanoma	1	3	1	1	1	1	2	2	46	1	5	15	300	3	1	91
1023213	2006	63	2	1	2	C44.7-Skin of lower limb and hip	8720/3: Malignant melanoma, NOS	1	2	1	1	1	1	2	2	31	2	5	16	100	3	0	158
1023216	2006	60	1	1	1	C44.7-Skin of lower limb and hip	8720/3: Malignant melanoma, NOS	1	3	1	1	1	1	2	2	30	1	5	999	300	3	0	161
1023564	2006	61	2	1	1	C44.7-Skin of lower limb and hip	8743/3: Superficial spreading melanoma	1	2	1	1	1	1	2	2	30	2	5	999	100	3	0	162
1023908	2006	39	2	1	1	C44.7-Skin of lower limb and hip	8720/3: Malignant melanoma, NOS	3	4	4	1	2	1	2	2	47	1	5	88	200	3	0	162
1024293	2006	59	2	1	3	C44.7-Skin of lower limb and hip	8720/3: Malignant melanoma, NOS	2	4	1	1	1	1	2	2	30	1	5	999	300	3	0	165
1024300	2006	37	2	1	2	C44.7-Skin of lower limb and hip	8720/3: Malignant melanoma, NOS	1	3	1	1	1	1	2	2	46	1	5	999	200	3	1	142
1024555	2006	72	1	1	2	C44.7-Skin of lower limb and hip	8723/3: Malignant melanoma, regressing	1	3	1	1	1	1	2	2	46	1	5	19	200	3	1	159
1024603	2006	57	2	1	1	C44.7-Skin of lower limb and hip	8720/3: Malignant melanoma, NOS	1	2	1	1	1	1	2	2	30	2	5	999	100	3	0	158
1024690	2006	27	2	1	1	C44.7-Skin of lower limb and hip	8720/3: Malignant melanoma, NOS	1	2	1	1	1	1	2	2	45	2	5	999	200	3	0	158
1025775	2005	39	2	2	1	C44.7-Skin of lower limb and hip	8720/3: Malignant melanoma, NOS	3	5	3	1	2	1	2	2	46	1	5	30	400	3	0	172
1027109	2006	49	2	1	1	C44.7-Skin of lower limb and hip	8743/3: Superficial spreading melanoma	1	3	1	1	1	1	2	2	27	1	5	999	300	3	0	156
1027339	2006	41	2	1	2	C44.7-Skin of lower limb and hip	8743/3: Superficial spreading melanoma	1	3	1	1	1	1	2	2	31	1	5	5	200	3	0	157
1028569	2006	55	2	1	1	C44.7-Skin of lower limb and hip	8721/3: Nodular melanoma	1	3	1	1	1	1	2	2	45	1	5	999	300	3	0	156
1029018	2006	56	2	1	2	C44.7-Skin of lower limb and hip	8743/3: Superficial spreading melanoma	1	2	1	1	1	1	2	2	31	2	5	14	200	3	1	120
1030046	2005	87	2	1	2	C44.7-Skin of lower limb and hip	8720/3: Malignant melanoma, NOS	2	5	1	1	1	1	2	2	45	1	5	999	300	3	1	10
1030087	2005	63	1	1	2	C44.7-Skin of lower limb and hip	8720/3: Malignant melanoma, NOS	1	2	1	1	1	1	2	2	27	2	5	999	200	3	0	174
1030803	2005	62	2	1	3	C44.7-Skin of lower limb and hip	8720/3: Malignant melanoma, NOS	1	2	1	1	1	1	2	2	30	2	5	50	100	3	0	172
1030943	2005	53	1	1	1	C44.7-Skin of lower limb and hip	8720/3: Malignant melanoma, NOS	1	2	1	1	1	1	2	2	30	2	5	999	100	3	0	174
1031055	2005	59	1	1	1	C44.7-Skin of lower limb and hip	8720/3: Malignant melanoma, NOS	1	2	1	1	1	1	2	2	30	2	5	999	400	3	0	173
1031170	2009	79	1	1	2	C44.7-Skin of lower limb and hip	8743/3: Superficial spreading melanoma	1	3	1	1	1	1	2	2	46	1	5	999	200	3	1	84
1031920	2005	67	2	1	2	C44.7-Skin of lower limb and hip	8720/3: Malignant melanoma, NOS	1	2	1	1	1	1	2	2	30	2	5	8	100	3	0	175
1031948	2006	70	2	1	3	C44.7-Skin of lower limb and hip	8720/3: Malignant melanoma, NOS	3	3	3	1	2	1	2	2	32	1	5	999	300	3	1	151
1031948	2008	71	2	1	3	C44.7-Skin of lower limb and hip	8720/3: Malignant melanoma, NOS	1	3	1	1	1	1	2	2	27	2	5	999	400	3	1	137
1032413	2005	83	2	1	3	C44.7-Skin of lower limb and hip	8720/3: Malignant melanoma, NOS	1	3	1	1	1	1	2	2	27	2	5	32	300	3	1	11
1032483	2005	38	1	1	2	C44.7-Skin of lower limb and hip	8743/3: Superficial spreading melanoma	1	3	1	1	1	1	2	2	30	2	5	999	100	3	0	170
1032487	2005	60	2	1	2	C44.7-Skin of lower limb and hip	8720/3: Malignant melanoma, NOS	1	2	1	1	1	1	2	2	30	2	5	7	200	3	0	171
1032519	2005	46	1	1	2	C44.7-Skin of lower limb and hip	8720/3: Malignant melanoma, NOS	1	2	1	1	1	1	2	2	31	2	5	11	100	3	0	173
1032541	2006	38	2	1	1	C44.7-Skin of lower limb and hip	8720/3: Malignant melanoma, NOS	2	4	1	1	1	1	2	2	46	1	5	3	300	3	0	160
1032755	2006	66	2	1	2	C44.7-Skin of lower limb and hip	8720/3: Malignant melanoma, NOS	3	5	3	1	2	1	2	2	46	1	5	20	300	3	1	155
1032757	2006	51	1	1	2	C44.7-Skin of lower limb and hip	8723/3: Malignant melanoma, regressing	1	2	1	1	1	1	2	2	30	1	5	999	200	3	0	148
1032757	2006	51	1	1	2	C44.7-Skin of lower limb and hip	8720/3: Malignant melanoma, NOS	1	2	1	1	1	1	2	2	35	1	5	999	200	3	0	148
1032813	2005	37	1	1	2	C44.7-Skin of lower limb and hip	8720/3: Malignant melanoma, NOS	1	2	1	1	1	1	2	2	30	2	5	999	100	3	0	160
1032962	2006	58	2	1	3	C44.7-Skin of lower limb and hip	8720/3: Malignant melanoma, NOS	1	2	1	1	1	1	2	2	30	2	5	25	100	3	0	134
1033721	2007	50	2	1	2	C44.7-Skin of lower limb and hip	8743/3: Superficial spreading melanoma	1	2	1	1	1	1	2	2	31	2	5	999	100	3	0	155
1034015	2006	37	2	1	2	C44.7-Skin of lower limb and hip	8720/3: Malignant melanoma, NOS	1	2	1	1	1	1	2	2	30	2	5	6	200	3	0	163
1034053	2006	48	2	1	1	C44.7-Skin of lower limb and hip	8720/3: Malignant melanoma, NOS	1	2	1	1	1	1	2	2	30	1	5	999	300	3	0	157
1034868	2006	83	2	1	3	C44.7-Skin of lower limb and hip	8743/3: Superficial spreading melanoma	2	4	1	1	1	1	2	2	30	2	5	4	300	3	1	64
1035277	2007	71	2	1	2	C44.7-Skin of lower limb and hip	8743/3: Superficial spreading melanoma	1	2	1	1	1	1	2	2	46	1	5	999	300	3	0	155
1035338	2007	76	1	1	2	C44.7-Skin of lower limb and hip	8720/3: Malignant melanoma, NOS	3	3	3	1	2	1	2	2	45	1	5	999	300	3	1	13
1035514	2007	81	2	1	3	C44.7-Skin of lower limb and hip	8720/3: Malignant melanoma, NOS	1	2	1	1	1	1	2	2	31	2	5	5	200	3	1	141
1036419	2009	72	2	1	1	C44.7-Skin of lower limb and hip	8720/3: Malignant melanoma, NOS	1	2	1	1	1	1	2	2	30	2	5	999	100	3	1	90
1036673	2007	82	2	1	3	C44.7-Skin of lower limb and hip	8720/3: Malignant melanoma, NOS	3	5	4	1	2	1	2	2	46	2	5	18	500	3	1	37
1037237	2007	41	2	1	2	C44.7-Skin of lower limb and hip	8743/3: Superficial spreading melanoma	1	2	1	1	1	1	2	2	45	2	5	999	100	3	0	155
1038088	2007	41	2	1	2	C44.7-Skin of lower limb and hip	8720/3: Malignant melanoma, NOS	1	2	1	1	1	1	2	2	32	2	5	5	100	3	0	127
1038206	2006	59	2	3	2	C44.7-Skin of lower limb and hip	8720/3: Malignant melanoma, NOS	2	3	1	1	2	1	2	2	45	1	5	31	500	3	0	158
1038468	2007	34	2	1	2	C44.7-Skin of lower limb and hip	8743/3: Superficial spreading melanoma	1	2	1	1	1	1	2	2	31	2	5	999	100	3	0	155
1038695	2007	37	2	1	1	C44.7-Skin of lower limb and hip	8743/3: Superficial spreading melanoma	1	2	1	1	1	1	2	2	30	1	5	999	100	3	0	150
1039944	2007	55	1	1	1	C44.7-Skin of lower limb and hip	8720/3: Malignant melanoma, NOS	1	2	1	1	1	1	2	2	31	1	5	999	300	3	0	154
1040171	2007	61	2	1	2	C44.7-Skin of lower limb and hip	8743/3: Superficial spreading melanoma	1	2	1	1	1	1	2	2	32	2	5	999	100	3	0	153
1040172	2007	55	1	1	2	C44.7-Skin of lower limb and hip	8720/3: Malignant melanoma, NOS	3	2	2	1	2	1	2	2	31	1	5	999	300	3	0	153
1040561	2007	51	2	1	2	C44.7-Skin of lower limb and hip	8720/3: Malignant melanoma, NOS	1	2	1	1	1	1	2	2	45	1	5	999	300	3	0	149
1040753	2006	67	2	1	2	C44.7-Skin of lower limb and hip	8720/3: Malignant melanoma, NOS	1	2	1	1	1	1	2	2	31	2	5	999	100	3	0	129
1040755	2006	30	2	1	1	C44.7-Skin of lower limb and hip	8720/3: Malignant melanoma, NOS	2	4	1	1	1	1	2	2	30	2	5	12	100	3	0	166
1041319	2007	26	2	1	1	C44.7-Skin of lower limb and hip	8720/3: Malignant melanoma, NOS	3	3	2	1	2	1	2	2	45	1	5	999	300	3	0	154
1041332	2007	41	1	1	1	C44.7-Skin of lower limb and hip	8720/3: Malignant melanoma, NOS	1	2	1	1	1	1	2	2	45	1	5	999	300	3	1	87
1042270	2007	71	2	1	1	C44.7-Skin of lower limb and hip	8721/3: Nodular melanoma	1	3	1	1	1	1	2	2	31	1	5	8	200	3	0	153
1042506	2006	88	2	1	1	C44.7-Skin of lower limb and hip	8720/3: Malignant melanoma, NOS	2	5	1	1	1	1	2	2	30	1	5	8	300	3	1	124
1043421	2007	66	1	1	2	C44.7-Skin of lower limb and hip	8744/3: Acral lentiginous melanoma, malignant	1	2	1	1	1	1	2	2	27	2	5	6	100	3	0	155
1043823	2007	61	2	1	2	C44.7-Skin of lower limb and hip	8743/3: Superficial spreading melanoma	1	2	1	1	1	1	2	2	30	2	5	999	100	3	0	153
1043887	2007	46	2	1	2	C44.7-Skin of lower limb and hip	8743/3: Superficial spreading melanoma	3	3	3	1	2	1	2	2	31	1	5	999	300	3	0	149
1043968	2007	62	2	1	2	C44.7-Skin of lower limb and hip	8742/3: Lentigo maligna melanoma	1	2	1	1	1	1	2	2	31	2	5	999	100	3	0	149
1044057	2007	44	2	1	1	C44.7-Skin of lower limb and hip	8720/3: Malignant melanoma, NOS	1	2	1	1	1	1	2	2	31	2	5	9	100	3	0	152
1044835	2007	38	2	1	1	C44.7-Skin of lower limb and hip	8743/3: Superficial spreading melanoma	1	2	1	1	1	1	2	2	27	2	5	999	100	3	0	148
1046774	2006	58	1	1	1	C44.7-Skin of lower limb and hip	8720/3: Malignant melanoma, NOS	2	4	1	1	1	1	2	2	45	1	5	20	300	3	0	156
1047087	2007	35	2	1	2	C44.7-Skin of lower limb and hip	8743/3: Superficial spreading melanoma	1	2	1	1	1	1	2	2	45	2	5	999	100	3	0	151
1047269	2006	71	2	1	2	C44.7-Skin of lower limb and hip	8720/3: Malignant melanoma, NOS	1	2	1	1	1	1	2	2	32	2	5	10	100	3	1	98
1047418	2005	41	2	1	2	C44.7-Skin of lower limb and hip	8721/3: Nodular melanoma	1	3	1	1	1	1	2	2	46	1	5	999	300	3	0	172
1047441	2007	42	1	1	2	C44.7-Skin of lower limb and hip	8721/3: Nodular melanoma	1	3	1	1	1	1	2	2	30	1	5	13	300	3	0	150
1047444	2007	59	2	1	2	C44.7-Skin of lower limb and hip	8720/3: Malignant melanoma, NOS	1	2	1	1	1	1	2	2	30	2	5	999	100	3	0	6
1047691	2007	13	2	1	1	C44.7-Skin of lower limb and hip	8720/3: Malignant melanoma, NOS	3	6	2	1	2	1	2	2	32	1	5	999	400	3	0	150
1047843	2006	76	1	1	2	C44.7-Skin of lower limb and hip	8720/3: Malignant melanoma, NOS	1	2	1	1	1	1	2	2	30	2	5	999	400	3	0	163
1048106	2007	55	1	1	2	C44.7-Skin of lower limb and hip	8720/3: Malignant melanoma, NOS	4	5	4	2	3	1	2	2	60	1	5	32	800	3	1	11
1048167	2007	43	1	1	1	C44.7-Skin of lower limb and hip	8720/3: Malignant melanoma, NOS	1	2	1	1	1	1	2	2	32	2	5	999	400	3	0	148
1048553	2007	60	1	1	2	C44.7-Skin of lower limb and hip	8720/3: Malignant melanoma, NOS	1	2	1	1	1	1	2	2	27	2	5	22	400	3	0	6
1049027	2007	40	2	1	3	C44.7-Skin of lower limb and hip	8720/3: Malignant melanoma, NOS	1	2	1	1	1	1	2	2	45	2	5	999	200	3	0	149
1049649	2008	86	1	1	3	C44.7-Skin of lower limb and hip	8720/3: Malignant melanoma, NOS	3	5	4	1	2	1	2	2	27	2	5	19	500	3	1	20
1049685	2007	57	2	1	2	C44.7-Skin of lower limb and hip	8770/3: Mixed epithelioid and spindle cell melanoma	4	5	4	2	3	1	2	2	30	1	5	33	300	3	1	10
1049891	2006	50	2	1	1	C44.7-Skin of lower limb and hip	8720/3: Malignant melanoma, NOS	1	2	1	1	1	1	2	2	30	2	5	999	100	3	0	167
1050074	2007	29	2	1	1	C44.7-Skin of lower limb and hip	8720/3: Malignant melanoma, NOS	2	5	1	1	1	1	2	2	30	2	5	5	100	3	0	155
1050089	2006	65	2	1	3	C44.7-Skin of lower limb and hip	8743/3: Superficial spreading melanoma	1	2	1	1	1	1	2	2	32	2	5	999	200	3	0	158
1050343	2007	74	2	1	2	C44.7-Skin of lower limb and hip	8720/3: Malignant melanoma, NOS	3	2	2	1	2	1	2	2	31	1	5	999	300	3	0	154
1050751	2007	60	1	1	2	C44.7-Skin of lower limb and hip	8720/3: Malignant melanoma, NOS	1	2	1	1	1	1	2	2	46	1	5	20	200	3	0	154
1051100	2007	83	2	1	2	C44.7-Skin of lower limb and hip	8720/3: Malignant melanoma, NOS	1	2	1	1	1	1	2	2	32	2	5	999	100	3	0	149
1051501	2007	67	1	1	2	C44.7-Skin of lower limb and hip	8720/3: Malignant melanoma, NOS	3	2	3	1	2	1	2	2	31	1	5	10	100	3	0	148
1051619	2006	61	1	1	2	C44.7-Skin of lower limb and hip	8720/3: Malignant melanoma, NOS	1	2	1	1	1	1	2	2	31	2	5	999	100	3	0	166
1051779	2007	65	1	1	2	C44.7-Skin of lower limb and hip	8720/3: Malignant melanoma, NOS	1	2	1	1	1	1	2	2	45	2	5	999	300	3	0	149
1051788	2007	30	2	1	2	C44.7-Skin of lower limb and hip	8743/3: Superficial spreading melanoma	1	2	1	1	1	1	2	2	47	2	5	7	400	3	0	151
1051973	2007	59	2	1	2	C44.7-Skin of lower limb and hip	8772/3: Spindle cell melanoma, NOS	1	2	1	1	1	1	2	2	45	2	5	6	200	3	0	152
1052658	2007	59	1	1	2	C44.7-Skin of lower limb and hip	8720/3: Malignant melanoma, NOS	1	2	1	1	1	1	2	2	32	2	5	10	100	3	0	36
1053331	2007	62	2	1	2	C44.7-Skin of lower limb and hip	8720/3: Malignant melanoma, NOS	3	3	2	1	2	1	2	2	45	1	5	999	200	3	0	155
1054046	2006	45	2	1	1	C44.7-Skin of lower limb and hip	8720/3: Malignant melanoma, NOS	1	2	1	1	1	1	2	2	30	2	5	999	100	3	0	164
1054066	2006	52	2	1	2	C44.7-Skin of lower limb and hip	8720/3: Malignant melanoma, NOS	1	2	1	1	1	1	2	2	30	2	5	999	100	3	0	166
1054332	2007	65	1	1	2	C44.7-Skin of lower limb and hip	8720/3: Malignant melanoma, NOS	1	2	1	1	1	1	2	2	20	2	5	999	100	3	0	150
1054398	2006	50	2	1	2	C44.7-Skin of lower limb and hip	8720/3: Malignant melanoma, NOS	1	2	1	1	1	1	2	2	30	2	5	999	100	3	0	167
1054642	2007	49	2	1	1	C44.7-Skin of lower limb and hip	8720/3: Malignant melanoma, NOS	1	2	1	1	1	1	2	2	32	2	5	6	100	3	0	154
1054776	2007	41	2	1	2	C44.7-Skin of lower limb and hip	8743/3: Superficial spreading melanoma	1	2	1	1	1	1	2	2	31	2	5	999	400	3	0	147
1054884	2007	80	2	1	2	C44.7-Skin of lower limb and hip	8720/3: Malignant melanoma, NOS	1	2	1	1	1	1	2	2	32	2	5	5	100	3	1	86
1054922	2006	69	2	1	2	C44.7-Skin of lower limb and hip	8720/3: Malignant melanoma, NOS	1	2	1	1	1	1	2	2	30	2	5	999	200	3	0	164
1054950	2007	79	2	1	2	C44.7-Skin of lower limb and hip	8720/3: Malignant melanoma, NOS	2	5	1	1	1	1	2	2	46	2	5	999	400	3	1	53
1055010	2007	82	2	1	2	C44.7-Skin of lower limb and hip	8720/3: Malignant melanoma, NOS	1	2	1	1	1	1	2	2	27	2	5	999	100	3	1	114
1055243	2009	67	2	1	3	C44.7-Skin of lower limb and hip	8720/3: Malignant melanoma, NOS	1	2	1	1	1	1	2	2	31	2	5	999	400	3	0	128
1055870	2007	7	2	1	1	C44.7-Skin of lower limb and hip	8720/3: Malignant melanoma, NOS	3	4	3	1	2	1	2	2	45	1	5	999	300	3	0	146
1056004	2005	37	2	1	2	C44.7-Skin of lower limb and hip	8720/3: Malignant melanoma, NOS	1	2	1	1	1	1	2	2	45	2	5	55	200	3	0	172
1056013	2006	41	2	1	2	C44.7-Skin of lower limb and hip	8720/3: Malignant melanoma, NOS	1	2	1	1	1	1	2	2	45	2	5	999	100	3	0	158
1056025	2007	70	2	1	3	C44.7-Skin of lower limb and hip	8720/3: Malignant melanoma, NOS	2	5	1	1	1	1	2	2	45	2	5	999	300	3	0	146
1056449	2007	46	2	1	2	C44.7-Skin of lower limb and hip	8720/3: Malignant melanoma, NOS	1	2	1	1	1	1	2	2	32	2	5	4	100	3	0	148
1057069	2007	52	2	2	1	C44.7-Skin of lower limb and hip	8743/3: Superficial spreading melanoma	1	2	1	1	1	1	2	2	27	2	5	999	100	3	1	73
1057809	2007	91	1	1	2	C44.7-Skin of lower limb and hip	8744/3: Acral lentiginous melanoma, malignant	1	2	1	1	1	1	2	2	34	2	5	25	200	3	1	66
1058101	2006	45	2	1	2	C44.7-Skin of lower limb and hip	8720/3: Malignant melanoma, NOS	1	2	1	1	1	1	2	2	45	2	5	6	400	3	0	148
1058102	2006	43	1	1	2	C44.7-Skin of lower limb and hip	8720/3: Malignant melanoma, NOS	1	2	1	1	1	1	2	2	45	2	5	999	100	3	0	164
1058413	2007	38	1	1	2	C44.7-Skin of lower limb and hip	8720/3: Malignant melanoma, NOS	1	2	1	1	1	1	2	2	45	2	5	999	400	3	0	155
1058760	2006	57	2	1	2	C44.7-Skin of lower limb and hip	8720/3: Malignant melanoma, NOS	1	2	1	1	1	1	2	2	45	2	5	999	200	3	0	164
1058954	2007	70	1	2	3	C44.7-Skin of lower limb and hip	8720/3: Malignant melanoma, NOS	3	3	2	1	2	1	2	2	60	2	5	999	400	3	1	49
1059141	2007	51	2	1	2	C44.7-Skin of lower limb and hip	8720/3: Malignant melanoma, NOS	1	3	1	1	1	1	2	2	46	1	5	999	200	3	0	148
1059679	2007	29	2	1	1	C44.7-Skin of lower limb and hip	8743/3: Superficial spreading melanoma	1	2	1	1	1	1	2	2	30	2	5	999	200	3	0	148
1060081	2007	75	1	1	3	C44.7-Skin of lower limb and hip	8743/3: Superficial spreading melanoma	1	2	1	1	1	1	2	2	45	2	5	999	100	3	1	79
1060082	2007	70	2	1	3	C44.7-Skin of lower limb and hip	8720/3: Malignant melanoma, NOS	1	2	1	1	1	1	2	2	45	1	5	999	300	3	0	153
1060089	2007	40	2	1	1	C44.7-Skin of lower limb and hip	8743/3: Superficial spreading melanoma	1	2	1	1	1	1	2	2	45	2	5	999	100	3	0	126
1060245	2007	47	2	1	1	C44.7-Skin of lower limb and hip	8742/3: Lentigo maligna melanoma	1	2	1	1	1	1	2	2	30	2	5	999	100	3	0	150
1060391	2006	52	2	1	2	C44.7-Skin of lower limb and hip	8720/3: Malignant melanoma, NOS	1	2	1	1	1	1	2	2	33	2	5	999	200	3	0	157
1060727	2007	86	2	1	2	C44.7-Skin of lower limb and hip	8743/3: Superficial spreading melanoma	1	2	1	1	1	1	2	2	30	2	5	999	100	3	1	58
1061041	2007	35	2	1	1	C44.7-Skin of lower limb and hip	8743/3: Superficial spreading melanoma	1	2	1	1	1	1	2	2	45	1	5	999	300	3	0	155
1061279	2007	37	1	1	2	C44.7-Skin of lower limb and hip	8720/3: Malignant melanoma, NOS	1	2	1	1	1	1	2	2	46	1	5	999	300	3	0	148
1062309	2007	75	1	1	2	C44.7-Skin of lower limb and hip	8720/3: Malignant melanoma, NOS	1	3	1	1	1	1	2	2	45	1	5	20	200	3	1	76
1062544	2007	60	2	1	2	C44.7-Skin of lower limb and hip	8720/3: Malignant melanoma, NOS	4	5	4	2	3	1	2	2	60	1	5	75	500	3	1	6
1062685	2007	79	2	1	2	C44.7-Skin of lower limb and hip	8720/3: Malignant melanoma, NOS	1	2	1	1	1	1	2	2	33	2	5	999	100	3	0	152
1062689	2007	33	1	1	2	C44.7-Skin of lower limb and hip	8723/3: Malignant melanoma, regressing	1	2	1	1	1	1	2	2	30	1	5	999	100	3	0	152
1063045	2007	85	1	3	2	C44.7-Skin of lower limb and hip	8743/3: Superficial spreading melanoma	3	4	2	1	2	1	2	1	27	2	5	999	300	3	1	18
1063429	2007	38	2	1	1	C44.7-Skin of lower limb and hip	8720/3: Malignant melanoma, NOS	1	3	1	1	1	1	2	2	31	2	5	999	300	3	0	151
1063441	2007	78	2	1	1	C44.7-Skin of lower limb and hip	8744/3: Acral lentiginous melanoma, malignant	1	3	1	1	1	1	2	2	32	1	5	60	300	3	0	152
1065399	2007	67	2	1	3	C44.7-Skin of lower limb and hip	8723/3: Malignant melanoma, regressing	1	2	1	1	1	1	2	2	33	2	5	16	200	3	0	147
1065520	2006	70	2	1	3	C44.7-Skin of lower limb and hip	8720/3: Malignant melanoma, NOS	1	2	1	1	1	1	2	2	30	1	5	999	300	3	0	159
1065520	2006	70	2	1	3	C44.7-Skin of lower limb and hip	8720/3: Malignant melanoma, NOS	1	2	1	1	1	1	2	2	30	2	5	999	100	3	0	159
1066022	2007	61	2	3	2	C44.7-Skin of lower limb and hip	8720/3: Malignant melanoma, NOS	3	3	2	1	2	1	2	2	30	1	5	999	400	3	1	49
1066371	2007	38	2	1	2	C44.7-Skin of lower limb and hip	8720/3: Malignant melanoma, NOS	1	2	1	1	1	1	2	2	27	2	5	11	100	3	0	148
1066767	2008	79	2	1	3	C44.7-Skin of lower limb and hip	8721/3: Nodular melanoma	3	5	2	1	2	1	2	2	32	1	5	999	500	3	1	50
1066814	2006	60	2	1	3	C44.7-Skin of lower limb and hip	8720/3: Malignant melanoma, NOS	1	2	1	1	1	1	2	2	30	2	5	999	100	3	0	163
1067179	2007	48	2	1	3	C44.7-Skin of lower limb and hip	8720/3: Malignant melanoma, NOS	1	3	1	1	1	1	2	2	30	1	5	999	300	3	0	146
1067639	2007	88	1	1	3	C44.7-Skin of lower limb and hip	8720/3: Malignant melanoma, NOS	1	3	1	1	1	1	2	2	46	2	5	999	300	3	1	28
1067940	2006	58	1	1	2	C44.7-Skin of lower limb and hip	8720/3: Malignant melanoma, NOS	1	2	1	1	1	1	2	2	27	2	5	999	200	3	0	166
1068277	2008	79	2	1	2	C44.7-Skin of lower limb and hip	8723/3: Malignant melanoma, regressing	1	2	1	1	1	1	2	2	31	2	5	5	100	3	1	132
1068469	2007	46	1	1	2	C44.7-Skin of lower limb and hip	8720/3: Malignant melanoma, NOS	1	2	1	1	1	1	2	2	31	2	5	999	400	3	0	146
1068479	2007	82	1	1	2	C44.7-Skin of lower limb and hip	8720/3: Malignant melanoma, NOS	2	5	1	1	1	1	2	2	30	1	5	999	200	3	1	82
1068656	2007	58	1	1	2	C44.7-Skin of lower limb and hip	8721/3: Nodular melanoma	2	4	1	1	1	1	2	2	30	2	5	999	300	3	0	144
1068659	2007	59	2	1	2	C44.7-Skin of lower limb and hip	8743/3: Superficial spreading melanoma	1	2	1	1	1	1	2	2	30	2	5	999	300	3	0	145
1069470	2007	48	2	1	1	C44.7-Skin of lower limb and hip	8743/3: Superficial spreading melanoma	1	2	1	1	1	1	2	2	34	2	5	999	200	3	0	146
1069788	2006	61	2	1	3	C44.7-Skin of lower limb and hip	8720/3: Malignant melanoma, NOS	1	2	1	1	1	1	2	2	30	2	5	999	100	3	0	161
1070029	2006	56	2	1	3	C44.7-Skin of lower limb and hip	8720/3: Malignant melanoma, NOS	1	2	1	1	1	1	2	2	30	2	5	999	200	3	0	159
1070032	2006	44	2	1	2	C44.7-Skin of lower limb and hip	8720/3: Malignant melanoma, NOS	1	2	1	1	1	1	2	2	30	2	5	7	100	3	0	157
1070115	2006	44	2	1	3	C44.7-Skin of lower limb and hip	8720/3: Malignant melanoma, NOS	1	2	1	1	1	1	2	1	45	1	5	17	300	3	0	157
1070563	2006	46	2	1	2	C44.7-Skin of lower limb and hip	8720/3: Malignant melanoma, NOS	1	2	1	1	1	1	2	2	31	2	5	9	300	3	0	166
1070771	2008	52	2	3	2	C44.7-Skin of lower limb and hip	8720/3: Malignant melanoma, NOS	3	4	2	1	2	1	2	2	45	1	5	14	300	3	0	142
1071014	2008	69	1	3	2	C44.7-Skin of lower limb and hip	8720/3: Malignant melanoma, NOS	2	5	1	1	2	1	2	2	60	1	5	11	500	3	0	143
1071807	2006	57	2	1	2	C44.7-Skin of lower limb and hip	8720/3: Malignant melanoma, NOS	1	2	1	1	1	1	2	2	30	2	5	6	100	3	0	167
1071942	2008	70	1	1	2	C44.7-Skin of lower limb and hip	8743/3: Superficial spreading melanoma	1	2	1	1	1	1	2	2	33	2	5	999	100	3	0	141
1071987	2008	63	2	1	2	C44.7-Skin of lower limb and hip	8723/3: Malignant melanoma, regressing	1	2	1	1	1	1	2	2	31	2	5	15	100	3	0	141
1072002	2008	87	2	1	1	C44.7-Skin of lower limb and hip	8720/3: Malignant melanoma, NOS	1	2	1	1	1	1	2	2	30	2	5	999	200	3	1	46
1073387	2008	38	2	1	1	C44.7-Skin of lower limb and hip	8720/3: Malignant melanoma, NOS	1	2	1	1	1	1	2	2	31	1	5	3	100	3	0	143
1073912	2008	39	2	1	2	C44.7-Skin of lower limb and hip	8743/3: Superficial spreading melanoma	1	2	1	1	1	1	2	2	45	1	5	999	300	3	0	141
1074161	2008	69	2	1	2	C44.7-Skin of lower limb and hip	8720/3: Malignant melanoma, NOS	3	6	3	1	2	1	2	2	30	1	5	36	500	3	0	139
1074413	2008	58	1	3	2	C44.7-Skin of lower limb and hip	8744/3: Acral lentiginous melanoma, malignant	3	6	4	1	2	1	2	2	46	1	5	999	999	3	1	83
1074696	2006	47	2	1	3	C44.7-Skin of lower limb and hip	8720/3: Malignant melanoma, NOS	1	2	1	1	1	1	2	2	27	2	5	13	200	3	0	159
1074724	2008	51	2	1	2	C44.7-Skin of lower limb and hip	8743/3: Superficial spreading melanoma	1	2	1	1	1	1	2	2	30	2	5	999	100	3	0	141
1074961	2008	48	2	1	1	C44.7-Skin of lower limb and hip	8721/3: Nodular melanoma	1	3	1	1	1	1	2	2	30	1	5	105	400	3	0	139
1075076	2008	72	2	1	2	C44.7-Skin of lower limb and hip	8720/3: Malignant melanoma, NOS	2	4	1	1	1	1	2	2	31	1	5	999	400	3	0	142
1075120	2008	60	1	1	2	C44.7-Skin of lower limb and hip	8720/3: Malignant melanoma, NOS	1	3	1	1	1	1	2	2	45	2	5	12	200	3	1	50
1075253	2008	55	1	1	1	C44.7-Skin of lower limb and hip	8720/3: Malignant melanoma, NOS	2	4	1	1	1	1	2	2	45	1	5	204	300	3	1	26
1075413	2006	58	1	1	1	C44.7-Skin of lower limb and hip	8720/3: Malignant melanoma, NOS	1	2	1	1	1	1	2	2	30	2	5	999	100	3	1	143
1075530	2008	53	2	1	2	C44.7-Skin of lower limb and hip	8720/3: Malignant melanoma, NOS	1	2	1	1	1	1	2	2	46	1	5	9	200	3	0	142
1075546	2008	56	1	1	2	C44.7-Skin of lower limb and hip	8743/3: Superficial spreading melanoma	3	5	4	1	2	1	2	2	33	1	5	999	400	3	0	140
1075837	2007	64	2	1	2	C44.7-Skin of lower limb and hip	8721/3: Nodular melanoma	2	4	1	1	1	1	2	2	30	1	5	999	300	3	0	146
1075840	2007	60	2	1	1	C44.7-Skin of lower limb and hip	8720/3: Malignant melanoma, NOS	2	4	1	1	1	1	2	2	46	1	5	999	300	3	0	147
1076118	2008	66	2	1	3	C44.7-Skin of lower limb and hip	8720/3: Malignant melanoma, NOS	1	2	1	1	1	1	2	2	45	2	5	999	100	3	0	139
1076372	2008	43	2	1	2	C44.7-Skin of lower limb and hip	8720/3: Malignant melanoma, NOS	1	2	1	1	1	1	2	2	30	2	5	999	400	3	0	142
1076580	2008	65	2	1	2	C44.7-Skin of lower limb and hip	8720/3: Malignant melanoma, NOS	1	3	1	1	1	1	2	2	45	1	5	999	300	3	0	140
1076627	2008	42	1	1	1	C44.7-Skin of lower limb and hip	8720/3: Malignant melanoma, NOS	3	2	2	1	2	1	2	2	45	1	5	992	200	3	1	34
1076885	2008	47	2	1	2	C44.7-Skin of lower limb and hip	8720/3: Malignant melanoma, NOS	3	4	4	1	2	1	2	2	32	1	5	999	300	3	1	48
1077095	2008	85	1	1	2	C44.7-Skin of lower limb and hip	8772/3: Spindle cell melanoma, NOS	2	5	1	1	2	1	2	2	47	1	5	30	500	3	1	57
1078565	2008	44	2	1	2	C44.7-Skin of lower limb and hip	8743/3: Superficial spreading melanoma	2	3	1	1	1	1	2	2	45	1	5	999	200	3	0	142
1078625	2008	68	1	1	2	C44.7-Skin of lower limb and hip	8720/3: Malignant melanoma, NOS	1	2	1	1	1	1	2	2	31	1	5	999	400	3	0	140
1079885	2008	55	1	1	1	C44.7-Skin of lower limb and hip	8720/3: Malignant melanoma, NOS	1	2	1	1	1	1	2	2	30	2	5	999	400	3	0	141
1079909	2008	37	2	1	1	C44.7-Skin of lower limb and hip	8761/3: Malignant melanoma in giant pigmented nevus	1	2	1	1	1	1	2	2	32	2	5	5	100	3	0	140
1081043	2008	59	1	1	2	C44.7-Skin of lower limb and hip	8720/3: Malignant melanoma, NOS	1	2	1	1	1	1	2	2	27	2	5	999	200	3	0	140
1081473	2008	44	2	1	2	C44.7-Skin of lower limb and hip	8743/3: Superficial spreading melanoma	1	2	1	1	1	1	2	2	31	2	5	999	100	3	0	140
1081675	2008	42	1	1	2	C44.7-Skin of lower limb and hip	8720/3: Malignant melanoma, NOS	1	2	1	1	1	1	2	2	30	2	5	999	400	3	0	140
1081962	2008	47	1	1	1	C44.7-Skin of lower limb and hip	8743/3: Superficial spreading melanoma	1	3	1	1	1	1	2	2	45	1	5	999	300	3	0	140
1082512	2008	42	2	1	2	C44.7-Skin of lower limb and hip	8720/3: Malignant melanoma, NOS	1	2	1	1	1	1	2	2	30	2	5	4	100	3	0	132
1082920	2008	33	2	1	1	C44.7-Skin of lower limb and hip	8743/3: Superficial spreading melanoma	1	2	1	1	1	1	2	2	30	2	5	999	200	3	0	123
1083395	2008	35	2	1	3	C44.7-Skin of lower limb and hip	8744/3: Acral lentiginous melanoma, malignant	2	3	1	1	1	1	2	2	46	1	5	999	200	3	0	141
1083511	2008	58	2	1	2	C44.7-Skin of lower limb and hip	8743/3: Superficial spreading melanoma	1	2	1	1	1	1	2	2	27	2	5	999	200	3	0	138
1083860	2008	75	1	1	2	C44.7-Skin of lower limb and hip	8720/3: Malignant melanoma, NOS	1	2	1	1	1	1	2	2	32	2	5	17	100	3	0	143
1084234	2008	52	1	1	2	C44.7-Skin of lower limb and hip	8720/3: Malignant melanoma, NOS	3	3	2	1	2	1	2	2	30	1	5	999	300	3	0	108
1084294	2008	57	2	1	2	C44.7-Skin of lower limb and hip	8720/3: Malignant melanoma, NOS	2	3	1	1	1	1	2	2	45	1	5	8	300	3	0	139
1084461	2008	66	2	1	2	C44.7-Skin of lower limb and hip	8720/3: Malignant melanoma, NOS	1	3	1	1	1	1	2	2	46	1	5	999	100	3	0	143
1084708	2008	58	1	2	3	C44.7-Skin of lower limb and hip	8744/3: Acral lentiginous melanoma, malignant	4	3	2	2	3	1	1	2	60	1	2	40	500	3	1	12
1084994	2008	69	2	1	3	C44.7-Skin of lower limb and hip	8743/3: Superficial spreading melanoma	1	3	1	1	1	1	2	2	46	1	5	14	300	3	1	58
1085051	2008	73	1	1	2	C44.7-Skin of lower limb and hip	8720/3: Malignant melanoma, NOS	1	3	1	1	1	1	2	2	27	2	5	21	200	3	1	117
1085288	2008	23	1	1	1	C44.7-Skin of lower limb and hip	8720/3: Malignant melanoma, NOS	4	6	5	2	3	1	2	2	45	2	5	17	500	3	1	2
1086341	2008	32	2	1	1	C44.7-Skin of lower limb and hip	8720/3: Malignant melanoma, NOS	1	2	1	1	1	1	2	2	32	2	5	9	300	3	0	63
1086399	2008	90	2	1	2	C44.7-Skin of lower limb and hip	8744/3: Acral lentiginous melanoma, malignant	2	5	1	1	2	1	2	2	60	2	5	25	500	3	1	21
1086520	2008	57	1	1	2	C44.7-Skin of lower limb and hip	8720/3: Malignant melanoma, NOS	2	5	1	1	1	1	2	2	46	1	5	6	300	3	1	18
1086759	2008	37	2	1	2	C44.7-Skin of lower limb and hip	8743/3: Superficial spreading melanoma	1	2	1	1	1	1	2	2	27	1	5	999	200	3	0	137
1087781	2008	86	2	1	3	C44.7-Skin of lower limb and hip	8720/3: Malignant melanoma, NOS	2	4	1	1	1	1	2	2	45	2	5	999	400	3	1	21
1088232	2008	70	1	1	2	C44.7-Skin of lower limb and hip	8720/3: Malignant melanoma, NOS	1	2	1	1	1	1	2	2	30	1	5	999	300	3	0	141
1088354	2008	68	2	1	2	C44.7-Skin of lower limb and hip	8720/3: Malignant melanoma, NOS	1	2	1	1	1	1	2	2	45	1	5	8	300	3	0	137
1089009	2008	45	2	1	2	C44.7-Skin of lower limb and hip	8720/3: Malignant melanoma, NOS	1	2	1	1	1	1	2	2	32	2	5	7	200	3	0	137
1089351	2008	88	2	1	2	C44.7-Skin of lower limb and hip	8720/3: Malignant melanoma, NOS	2	4	1	1	1	1	2	2	30	1	5	999	400	3	1	114
1089579	2008	93	1	1	2	C44.7-Skin of lower limb and hip	8720/3: Malignant melanoma, NOS	3	4	3	1	2	1	2	2	45	1	5	25	300	3	1	29
1089642	2008	40	1	1	1	C44.7-Skin of lower limb and hip	8720/3: Malignant melanoma, NOS	3	4	4	1	2	1	2	2	46	1	5	999	300	3	0	141
1089645	2008	34	2	1	3	C44.7-Skin of lower limb and hip	8720/3: Malignant melanoma, NOS	3	2	2	1	2	1	2	2	30	1	5	999	300	3	0	141
1089920	2008	69	2	1	2	C44.7-Skin of lower limb and hip	8720/3: Malignant melanoma, NOS	1	3	1	1	1	1	2	2	45	1	5	9	200	3	0	135
1090252	2008	32	1	1	2	C44.7-Skin of lower limb and hip	8720/3: Malignant melanoma, NOS	1	2	1	1	1	1	2	2	30	2	5	999	100	3	0	142
1090255	2007	53	2	1	2	C44.7-Skin of lower limb and hip	8720/3: Malignant melanoma, NOS	1	2	1	1	1	1	2	2	27	2	5	999	100	3	0	125
1090955	2007	25	2	1	3	C44.7-Skin of lower limb and hip	8720/3: Malignant melanoma, NOS	1	2	1	1	1	1	2	2	31	2	5	999	200	3	0	149
1091124	2008	61	1	1	2	C44.7-Skin of lower limb and hip	8743/3: Superficial spreading melanoma	1	3	1	1	1	1	2	2	46	2	5	17	300	3	0	135
1092249	2008	51	1	1	1	C44.7-Skin of lower limb and hip	8720/3: Malignant melanoma, NOS	3	5	3	1	2	1	2	2	27	1	5	999	500	3	1	77
1092870	2007	47	2	1	2	C44.7-Skin of lower limb and hip	8720/3: Malignant melanoma, NOS	1	2	1	1	1	1	2	2	30	2	5	5	100	3	0	136
1093383	2008	64	2	1	2	C44.7-Skin of lower limb and hip	8720/3: Malignant melanoma, NOS	3	4	2	1	2	1	2	2	30	1	5	999	400	3	1	5
1093683	2008	76	1	1	2	C44.7-Skin of lower limb and hip	8720/3: Malignant melanoma, NOS	1	2	1	1	1	1	2	2	45	1	5	15	300	3	0	135
1093943	2008	55	2	1	2	C44.7-Skin of lower limb and hip	8743/3: Superficial spreading melanoma	2	5	1	1	1	1	2	2	32	1	5	999	200	3	0	134
1094097	2007	63	2	1	3	C44.7-Skin of lower limb and hip	8720/3: Malignant melanoma, NOS	1	2	1	1	1	1	2	2	30	2	5	999	400	3	0	150
1094211	2008	45	1	1	2	C44.7-Skin of lower limb and hip	8720/3: Malignant melanoma, NOS	3	5	2	1	2	1	2	2	14	1	5	25	400	3	1	18
1094234	2008	44	1	1	1	C44.7-Skin of lower limb and hip	8761/3: Malignant melanoma in giant pigmented nevus	1	2	1	1	1	1	2	2	45	2	5	14	200	3	0	135
1094443	2008	29	2	1	2	C44.7-Skin of lower limb and hip	8720/3: Malignant melanoma, NOS	1	2	1	1	1	1	2	2	31	2	5	999	100	3	0	134
1094446	2008	47	1	1	2	C44.7-Skin of lower limb and hip	8720/3: Malignant melanoma, NOS	1	2	1	1	1	1	2	2	32	2	5	999	200	3	0	134
1094871	2008	47	2	1	2	C44.7-Skin of lower limb and hip	8720/3: Malignant melanoma, NOS	1	3	1	1	1	1	2	2	45	1	5	8	200	3	0	135
1094905	2008	55	2	1	2	C44.7-Skin of lower limb and hip	8745/3: Desmoplastic melanoma, malignant	1	3	1	1	1	1	2	2	45	1	5	999	300	3	0	136
1094941	2007	32	2	1	2	C44.7-Skin of lower limb and hip	8720/3: Malignant melanoma, NOS	1	2	1	1	1	1	2	2	30	2	5	13	300	3	0	154
1094984	2008	46	1	1	1	C44.7-Skin of lower limb and hip	8721/3: Nodular melanoma	3	5	4	1	2	1	1	2	30	1	2	21	500	3	1	36
1095180	2008	63	2	1	3	C44.7-Skin of lower limb and hip	8720/3: Malignant melanoma, NOS	1	2	1	1	1	1	2	2	45	1	5	5	200	3	0	135
1095197	2008	82	2	1	3	C44.7-Skin of lower limb and hip	8720/3: Malignant melanoma, NOS	2	4	1	1	1	1	2	2	32	1	5	13	300	3	1	8
1095206	2008	68	1	1	2	C44.7-Skin of lower limb and hip	8720/3: Malignant melanoma, NOS	1	2	1	1	1	1	2	2	45	1	5	5	200	3	0	133
1095217	2008	32	2	1	2	C44.7-Skin of lower limb and hip	8743/3: Superficial spreading melanoma	1	2	1	1	1	1	2	2	45	2	5	12	400	3	0	70
1095246	2008	67	1	1	2	C44.7-Skin of lower limb and hip	8743/3: Superficial spreading melanoma	1	3	1	1	1	1	2	2	33	1	5	999	300	3	0	136
1095504	2007	69	2	1	2	C44.7-Skin of lower limb and hip	8720/3: Malignant melanoma, NOS	1	2	1	1	1	1	2	2	30	2	5	999	300	3	0	150
1095815	2007	59	2	1	3	C44.7-Skin of lower limb and hip	8720/3: Malignant melanoma, NOS	1	2	1	1	1	1	2	2	32	2	5	999	300	3	0	148
1096009	2008	44	1	1	2	C44.7-Skin of lower limb and hip	8761/3: Malignant melanoma in giant pigmented nevus	2	3	1	1	1	1	2	2	31	1	5	8	200	3	0	138
1096134	2008	47	2	1	2	C44.7-Skin of lower limb and hip	8720/3: Malignant melanoma, NOS	1	3	1	1	1	1	2	2	30	1	5	999	300	3	0	134
1096253	2008	29	2	1	1	C44.7-Skin of lower limb and hip	8720/3: Malignant melanoma, NOS	2	4	1	1	1	1	2	2	46	1	5	999	300	3	0	137
1096322	2008	34	2	1	1	C44.7-Skin of lower limb and hip	8761/3: Malignant melanoma in giant pigmented nevus	1	3	1	1	1	1	2	2	30	1	5	15	300	3	0	138
1096859	2009	60	2	1	2	C44.7-Skin of lower limb and hip	8720/3: Malignant melanoma, NOS	1	2	1	1	1	2	2	2	0	2	5	999	200	3	0	127
1098289	2008	53	2	1	2	C44.7-Skin of lower limb and hip	8720/3: Malignant melanoma, NOS	1	3	1	1	2	1	2	2	32	1	5	7	500	3	0	137
1098336	2009	36	2	1	2	C44.7-Skin of lower limb and hip	8720/3: Malignant melanoma, NOS	1	2	1	1	1	1	2	2	30	2	5	999	100	3	0	131
1098506	2008	54	2	1	2	C44.7-Skin of lower limb and hip	8720/3: Malignant melanoma, NOS	4	6	1	2	3	2	2	2	0	2	5	999	500	3	1	1
1098613	2007	65	1	1	2	C44.7-Skin of lower limb and hip	8720/3: Malignant melanoma, NOS	1	2	1	1	1	1	2	2	30	2	5	17	100	3	0	154
1098922	2008	54	2	1	3	C44.7-Skin of lower limb and hip	8744/3: Acral lentiginous melanoma, malignant	3	4	4	1	2	1	2	2	45	1	5	999	300	3	0	134
1099352	2007	57	2	1	2	C44.7-Skin of lower limb and hip	8720/3: Malignant melanoma, NOS	1	2	1	1	1	1	2	2	31	2	5	1	100	3	0	146
1099443	2008	44	1	1	1	C44.7-Skin of lower limb and hip	8743/3: Superficial spreading melanoma	1	3	1	1	1	1	2	2	30	1	5	999	300	3	0	138
1099489	2008	48	1	1	2	C44.7-Skin of lower limb and hip	8720/3: Malignant melanoma, NOS	1	2	1	1	1	1	2	2	45	1	5	999	300	3	0	134
1099519	2007	72	1	1	2	C44.7-Skin of lower limb and hip	8720/3: Malignant melanoma, NOS	1	2	1	1	1	1	2	2	30	2	5	999	100	3	0	155
1100104	2008	74	2	1	1	C44.7-Skin of lower limb and hip	8720/3: Malignant melanoma, NOS	1	2	1	1	1	1	2	2	30	2	5	999	200	3	0	133
1100108	2008	63	2	1	2	C44.7-Skin of lower limb and hip	8720/3: Malignant melanoma, NOS	1	2	1	1	1	1	2	2	30	2	5	999	100	3	0	133
1100365	2008	47	2	1	2	C44.7-Skin of lower limb and hip	8720/3: Malignant melanoma, NOS	1	2	1	1	1	1	2	2	30	2	5	2	100	3	0	139
1100367	2008	31	2	1	1	C44.7-Skin of lower limb and hip	8720/3: Malignant melanoma, NOS	1	2	1	1	1	1	2	2	30	2	5	999	100	3	0	137
1100685	2008	25	2	1	1	C44.7-Skin of lower limb and hip	8720/3: Malignant melanoma, NOS	1	2	1	1	1	1	2	2	45	1	5	12	400	3	0	136
1100785	2008	64	2	1	2	C44.7-Skin of lower limb and hip	8720/3: Malignant melanoma, NOS	1	3	1	1	1	1	2	2	30	1	5	999	300	3	0	134
1101165	2008	68	2	1	3	C44.7-Skin of lower limb and hip	8720/3: Malignant melanoma, NOS	3	3	2	1	2	1	2	2	30	1	5	999	300	3	0	132
1102103	2007	28	2	1	1	C44.7-Skin of lower limb and hip	8743/3: Superficial spreading melanoma	1	2	1	1	1	1	2	2	45	2	5	11	100	3	0	74
1102740	2007	53	1	1	2	C44.7-Skin of lower limb and hip	8743/3: Superficial spreading melanoma	1	2	1	1	1	1	2	2	30	2	5	999	100	3	0	151
1102787	2007	45	2	3	2	C44.7-Skin of lower limb and hip	8720/3: Malignant melanoma, NOS	1	2	1	1	1	1	2	2	30	2	5	999	400	3	0	154
1103296	2008	47	2	1	2	C44.7-Skin of lower limb and hip	8720/3: Malignant melanoma, NOS	1	2	1	1	1	1	2	2	30	2	5	991	200	3	0	133
1103426	2008	37	1	1	1	C44.7-Skin of lower limb and hip	8720/3: Malignant melanoma, NOS	1	2	1	1	1	1	2	2	30	2	5	999	100	3	0	133
1103482	2009	85	2	1	3	C44.7-Skin of lower limb and hip	8743/3: Superficial spreading melanoma	1	2	1	1	1	1	2	2	45	2	5	999	100	3	1	105
1103766	2009	69	2	1	2	C44.7-Skin of lower limb and hip	8720/3: Malignant melanoma, NOS	2	4	1	1	1	1	2	2	20	1	5	999	300	3	1	13
1103779	2008	52	2	1	2	C44.7-Skin of lower limb and hip	8720/3: Malignant melanoma, NOS	1	2	1	1	1	1	2	2	32	2	5	8	200	3	0	133
1103944	2008	47	1	1	2	C44.7-Skin of lower limb and hip	8720/3: Malignant melanoma, NOS	1	2	1	1	1	1	2	2	45	2	5	999	100	3	0	133
1103978	2008	64	1	3	2	C44.7-Skin of lower limb and hip	8721/3: Nodular melanoma	3	3	4	1	2	1	2	2	45	1	5	999	400	3	1	14
1104763	2008	73	2	1	1	C44.7-Skin of lower limb and hip	8720/3: Malignant melanoma, NOS	1	3	1	1	1	1	2	2	30	1	5	999	200	3	1	41
1105438	2008	71	2	1	2	C44.7-Skin of lower limb and hip	8743/3: Superficial spreading melanoma	1	2	1	1	1	1	2	2	32	2	5	17	200	3	0	138
1105545	2009	87	2	1	3	C44.7-Skin of lower limb and hip	8720/3: Malignant melanoma, NOS	4	5	4	2	3	1	2	1	60	1	5	999	300	3	1	12
1105971	2007	49	2	1	2	C44.7-Skin of lower limb and hip	8720/3: Malignant melanoma, NOS	1	2	1	1	1	1	2	2	33	2	5	999	100	3	0	148
1105981	2007	42	2	1	2	C44.7-Skin of lower limb and hip	8720/3: Malignant melanoma, NOS	1	2	1	1	1	1	2	2	33	2	5	999	100	3	0	150
1106040	2008	62	2	1	1	C44.7-Skin of lower limb and hip	8720/3: Malignant melanoma, NOS	1	3	1	1	1	1	2	2	30	1	5	999	300	3	1	25
1107194	2009	65	2	1	2	C44.7-Skin of lower limb and hip	8720/3: Malignant melanoma, NOS	1	2	1	1	1	1	2	2	30	2	5	999	100	3	1	72
1107430	2009	47	2	1	2	C44.7-Skin of lower limb and hip	8743/3: Superficial spreading melanoma	1	2	1	1	1	1	2	2	30	2	5	999	100	3	0	130
1107998	2008	44	2	1	1	C44.7-Skin of lower limb and hip	8720/3: Malignant melanoma, NOS	1	2	1	1	1	1	2	2	30	2	5	999	200	3	0	133
1108460	2008	54	2	1	1	C44.7-Skin of lower limb and hip	8720/3: Malignant melanoma, NOS	1	2	1	1	1	1	2	2	30	1	5	999	300	3	0	132
1109060	2009	88	2	1	3	C44.7-Skin of lower limb and hip	8720/3: Malignant melanoma, NOS	2	5	1	1	1	1	2	2	46	2	5	999	375	3	1	56
1109948	2007	59	1	1	1	C44.7-Skin of lower limb and hip	8743/3: Superficial spreading melanoma	1	3	1	1	1	1	2	2	32	1	5	4	200	3	0	150
1110088	2009	34	1	1	2	C44.7-Skin of lower limb and hip	8720/3: Malignant melanoma, NOS	1	2	1	1	1	1	2	2	45	2	5	999	100	3	0	129
1110134	2007	51	2	1	2	C44.7-Skin of lower limb and hip	8720/3: Malignant melanoma, NOS	1	2	1	1	1	1	2	2	30	2	5	999	200	3	0	150
1110863	2009	84	1	1	3	C44.7-Skin of lower limb and hip	8744/3: Acral lentiginous melanoma, malignant	2	4	1	1	2	1	2	2	60	1	5	999	500	3	1	103
1111162	2009	70	1	1	3	C44.7-Skin of lower limb and hip	8744/3: Acral lentiginous melanoma, malignant	3	5	4	1	3	1	2	1	27	1	5	999	300	3	1	20
1111255	2007	90	1	1	1	C44.7-Skin of lower limb and hip	8720/3: Malignant melanoma, NOS	4	6	5	2	3	2	2	2	0	2	5	999	999	3	1	7
1111467	2009	4	2	3	1	C44.7-Skin of lower limb and hip	8770/3: Mixed epithelioid and spindle cell melanoma	3	4	2	1	2	1	2	2	30	1	5	5	300	3	0	131
1111976	2005	88	1	2	2	C44.7-Skin of lower limb and hip	8720/3: Malignant melanoma, NOS	1	2	1	1	1	1	2	2	20	2	5	40	400	3	1	21
1112610	2006	88	1	1	2	C44.7-Skin of lower limb and hip	8721/3: Nodular melanoma	1	3	1	1	1	1	2	2	30	1	5	6	200	3	1	110
1112703	2009	56	1	1	2	C44.7-Skin of lower limb and hip	8743/3: Superficial spreading melanoma	3	3	2	1	2	1	2	2	47	1	5	8	100	3	0	130
1112931	2008	63	2	1	3	C44.7-Skin of lower limb and hip	8720/3: Malignant melanoma, NOS	1	2	1	1	1	1	2	2	45	2	5	4	400	3	0	45
1112961	2009	72	2	1	2	C44.7-Skin of lower limb and hip	8743/3: Superficial spreading melanoma	2	5	1	1	1	1	2	2	32	2	5	999	300	3	0	129
1113091	2007	56	1	1	3	C44.7-Skin of lower limb and hip	8720/3: Malignant melanoma, NOS	1	2	1	1	1	1	2	2	45	2	5	999	200	3	0	144
1113216	2009	57	2	1	2	C44.7-Skin of lower limb and hip	8720/3: Malignant melanoma, NOS	2	5	1	1	1	1	2	2	45	1	5	11	200	3	1	20
1113856	2009	75	2	1	2	C44.7-Skin of lower limb and hip	8720/3: Malignant melanoma, NOS	1	2	1	1	1	1	2	2	31	2	5	5	100	3	0	130
1113860	2007	45	2	1	2	C44.7-Skin of lower limb and hip	8720/3: Malignant melanoma, NOS	1	2	1	1	1	1	2	2	32	2	5	999	100	3	0	149
1114186	2007	55	1	1	2	C44.7-Skin of lower limb and hip	8720/3: Malignant melanoma, NOS	1	2	1	1	1	1	2	2	45	2	5	999	400	3	0	141
1114720	2009	74	1	1	2	C44.7-Skin of lower limb and hip	8744/3: Acral lentiginous melanoma, malignant	2	3	1	1	1	1	2	2	30	1	5	15	300	3	0	131
1114832	2009	45	1	1	1	C44.7-Skin of lower limb and hip	8743/3: Superficial spreading melanoma	1	3	1	1	1	1	2	2	45	1	5	15	100	3	1	66
1114889	2009	48	1	1	2	C44.7-Skin of lower limb and hip	8720/3: Malignant melanoma, NOS	1	2	1	1	1	1	2	2	47	1	5	9	200	3	0	130
1115519	2008	68	2	1	1	C44.7-Skin of lower limb and hip	8720/3: Malignant melanoma, NOS	1	2	1	1	1	2	2	2	0	2	5	999	200	3	0	135
1116710	2009	76	2	1	3	C44.7-Skin of lower limb and hip	8720/3: Malignant melanoma, NOS	1	2	1	1	1	1	2	2	31	2	5	3	200	3	1	77
1116958	2009	65	1	1	2	C44.7-Skin of lower limb and hip	8720/3: Malignant melanoma, NOS	1	2	1	1	1	1	2	2	20	1	5	11	200	3	0	127
1117220	2008	25	2	1	2	C44.7-Skin of lower limb and hip	8720/3: Malignant melanoma, NOS	1	3	1	1	1	1	2	2	45	1	5	15	200	3	0	3
1117851	2006	67	2	1	2	C44.7-Skin of lower limb and hip	8720/3: Malignant melanoma, NOS	1	2	1	1	1	1	2	2	27	2	5	999	100	3	1	131
1117876	2007	65	2	1	1	C44.7-Skin of lower limb and hip	8720/3: Malignant melanoma, NOS	1	2	1	1	1	1	2	2	30	2	5	8	100	3	0	140
1117878	2007	58	1	1	2	C44.7-Skin of lower limb and hip	8720/3: Malignant melanoma, NOS	1	2	1	1	1	1	2	2	45	2	5	999	100	3	0	155
1117883	2007	73	2	1	2	C44.7-Skin of lower limb and hip	8720/3: Malignant melanoma, NOS	1	2	1	1	1	1	2	2	30	2	5	999	100	3	0	148
1118171	2009	59	1	1	2	C44.7-Skin of lower limb and hip	8720/3: Malignant melanoma, NOS	1	2	1	1	1	1	2	2	31	2	5	12	100	3	0	128
1118315	2007	53	2	1	3	C44.7-Skin of lower limb and hip	8761/3: Malignant melanoma in giant pigmented nevus	1	2	1	1	1	1	2	2	33	2	5	999	200	3	0	155
1118358	2009	47	2	1	2	C44.7-Skin of lower limb and hip	8720/3: Malignant melanoma, NOS	2	4	1	1	1	1	2	2	46	1	5	999	300	3	0	90
1118369	2007	76	2	1	2	C44.7-Skin of lower limb and hip	8720/3: Malignant melanoma, NOS	1	2	1	1	1	1	2	2	45	2	5	999	400	3	0	143
1118754	2008	34	2	1	2	C44.7-Skin of lower limb and hip	8720/3: Malignant melanoma, NOS	1	2	1	1	1	1	2	2	30	1	5	999	300	3	0	117
1119732	2009	53	2	1	2	C44.7-Skin of lower limb and hip	8720/3: Malignant melanoma, NOS	1	2	1	1	1	1	2	2	31	2	5	991	200	3	0	131
1119868	2009	36	1	1	1	C44.7-Skin of lower limb and hip	8720/3: Malignant melanoma, NOS	1	3	1	1	1	1	2	2	46	1	5	10	300	3	0	129
1119917	2009	77	1	3	2	C44.7-Skin of lower limb and hip	8720/3: Malignant melanoma, NOS	3	4	4	1	2	1	2	2	45	1	5	999	300	3	1	51
1120515	2009	35	2	1	1	C44.7-Skin of lower limb and hip	8744/3: Acral lentiginous melanoma, malignant	3	4	2	1	2	1	2	2	30	1	5	25	300	3	1	48
1120549	2009	80	2	1	3	C44.7-Skin of lower limb and hip	8721/3: Nodular melanoma	2	4	1	1	1	1	2	2	46	2	5	78	300	3	0	128
1120972	2009	57	1	1	1	C44.7-Skin of lower limb and hip	8721/3: Nodular melanoma	3	3	3	1	2	1	2	2	45	1	5	35	300	3	1	21
1121649	2009	69	2	1	3	C44.7-Skin of lower limb and hip	8720/3: Malignant melanoma, NOS	2	5	1	1	1	1	2	2	45	1	5	999	400	3	0	119
1123308	2009	34	2	1	2	C44.7-Skin of lower limb and hip	8721/3: Nodular melanoma	3	4	2	1	2	1	2	2	45	1	5	9	200	3	0	127
1123995	2009	59	1	1	2	C44.7-Skin of lower limb and hip	8721/3: Nodular melanoma	3	5	4	1	2	1	2	2	30	1	5	20	500	3	1	7
1124168	2009	51	2	1	2	C44.7-Skin of lower limb and hip	8720/3: Malignant melanoma, NOS	3	3	3	1	2	1	2	2	60	1	5	999	300	3	0	130
1124183	2009	49	1	1	2	C44.7-Skin of lower limb and hip	8720/3: Malignant melanoma, NOS	1	2	1	1	1	1	2	2	45	2	5	999	100	3	0	127
1124591	2009	55	1	1	2	C44.7-Skin of lower limb and hip	8743/3: Superficial spreading melanoma	1	2	1	1	1	1	2	2	27	2	5	999	200	3	0	126
1125206	2008	34	2	1	1	C44.7-Skin of lower limb and hip	8720/3: Malignant melanoma, NOS	1	2	1	1	1	1	2	2	31	1	5	999	300	3	0	139
1126000	2009	37	2	1	2	C44.7-Skin of lower limb and hip	8720/3: Malignant melanoma, NOS	2	3	1	1	1	1	2	2	45	1	5	2	300	3	0	123
1126588	2009	46	2	1	1	C44.7-Skin of lower limb and hip	8720/3: Malignant melanoma, NOS	1	2	1	1	1	1	2	2	31	2	5	8	100	3	0	126
1126775	2007	72	1	1	1	C44.7-Skin of lower limb and hip	8720/3: Malignant melanoma, NOS	3	6	2	1	3	1	2	2	27	1	5	62	800	3	1	32
1126817	2005	58	1	1	3	C44.7-Skin of lower limb and hip	8761/3: Malignant melanoma in giant pigmented nevus	2	5	1	1	1	1	2	2	32	1	5	5	300	3	0	173
1127814	2009	43	2	1	2	C44.7-Skin of lower limb and hip	8721/3: Nodular melanoma	3	5	4	1	2	1	2	1	60	1	5	9	500	3	1	36
1127891	2009	88	2	1	3	C44.7-Skin of lower limb and hip	8720/3: Malignant melanoma, NOS	2	4	1	1	1	1	2	2	45	2	5	999	300	3	1	43
1128381	2009	70	2	1	2	C44.7-Skin of lower limb and hip	8743/3: Superficial spreading melanoma	1	2	1	1	1	1	2	2	45	2	5	999	200	3	0	126
1128783	2009	45	2	1	2	C44.7-Skin of lower limb and hip	8720/3: Malignant melanoma, NOS	1	3	1	1	1	1	2	2	46	1	5	999	300	3	0	124
1128884	2009	61	1	1	2	C44.7-Skin of lower limb and hip	8720/3: Malignant melanoma, NOS	1	2	1	1	1	1	2	2	31	2	5	3	100	3	1	71
1129173	2009	54	2	1	2	C44.7-Skin of lower limb and hip	8720/3: Malignant melanoma, NOS	2	3	1	1	1	1	2	2	46	2	5	999	300	3	0	121
1129333	2009	58	2	1	2	C44.7-Skin of lower limb and hip	8720/3: Malignant melanoma, NOS	1	2	1	1	1	1	2	2	30	2	5	999	200	3	0	63
1129828	2009	48	1	1	2	C44.7-Skin of lower limb and hip	8743/3: Superficial spreading melanoma	1	2	1	1	1	1	2	2	31	1	5	999	300	3	0	125
1130271	2009	64	2	1	3	C44.7-Skin of lower limb and hip	8743/3: Superficial spreading melanoma	1	3	1	1	1	1	2	2	30	1	5	999	200	3	0	124
1130331	2008	22	2	1	1	C44.7-Skin of lower limb and hip	8744/3: Acral lentiginous melanoma, malignant	1	2	1	1	1	1	2	2	30	2	5	999	300	3	0	136
1130369	2009	72	1	1	2	C44.7-Skin of lower limb and hip	8743/3: Superficial spreading melanoma	1	3	1	1	1	1	2	2	31	1	5	8	200	3	0	126
1131176	2008	55	2	1	2	C44.7-Skin of lower limb and hip	8720/3: Malignant melanoma, NOS	1	3	1	1	1	1	2	2	30	2	5	999	100	3	0	135
1131310	2009	49	2	1	2	C44.7-Skin of lower limb and hip	8720/3: Malignant melanoma, NOS	1	3	1	1	1	1	2	2	46	1	5	25	300	3	0	129
1131407	2009	81	2	1	3	C44.7-Skin of lower limb and hip	8743/3: Superficial spreading melanoma	1	2	1	1	1	1	2	2	32	2	5	15	200	3	0	124
1131560	2009	61	2	1	1	C44.7-Skin of lower limb and hip	8721/3: Nodular melanoma	2	5	1	1	1	1	2	2	46	1	5	13	300	3	0	105
1131698	2009	49	2	1	2	C44.7-Skin of lower limb and hip	8743/3: Superficial spreading melanoma	1	2	1	1	1	1	2	2	32	2	5	999	100	3	0	125
1131735	2008	48	1	1	2	C44.7-Skin of lower limb and hip	8743/3: Superficial spreading melanoma	1	2	1	1	1	1	2	2	45	2	5	15	200	3	0	142
1131905	2008	79	1	1	1	C44.7-Skin of lower limb and hip	8720/3: Malignant melanoma, NOS	1	2	1	1	1	1	2	2	45	2	5	999	200	3	0	140
1131907	2008	79	2	1	3	C44.7-Skin of lower limb and hip	8720/3: Malignant melanoma, NOS	1	2	1	1	1	1	2	2	27	2	5	30	400	3	0	140
1132224	2009	80	2	1	3	C44.7-Skin of lower limb and hip	8743/3: Superficial spreading melanoma	1	2	1	1	1	1	2	2	31	2	5	999	100	3	0	125
1132261	2009	71	2	1	2	C44.7-Skin of lower limb and hip	8720/3: Malignant melanoma, NOS	1	2	1	1	1	1	2	2	30	1	5	9	300	3	0	125
1133538	2009	61	2	1	2	C44.7-Skin of lower limb and hip	8720/3: Malignant melanoma, NOS	1	2	1	1	1	1	2	2	31	1	5	999	400	3	0	124
1133744	2009	66	2	1	2	C44.7-Skin of lower limb and hip	8720/3: Malignant melanoma, NOS	1	2	1	1	1	1	2	2	31	1	5	5	100	3	0	125
1134625	2009	36	1	1	2	C44.7-Skin of lower limb and hip	8720/3: Malignant melanoma, NOS	3	3	2	1	2	1	2	2	45	1	5	2	300	3	0	125
1136475	2009	52	2	1	2	C44.7-Skin of lower limb and hip	8720/3: Malignant melanoma, NOS	1	2	1	1	1	1	2	2	46	1	5	999	300	3	0	126
1136554	2009	84	2	1	3	C44.7-Skin of lower limb and hip	8720/3: Malignant melanoma, NOS	2	4	1	1	1	1	2	2	45	1	5	999	300	3	1	101
1136687	2009	42	2	1	2	C44.7-Skin of lower limb and hip	8744/3: Acral lentiginous melanoma, malignant	1	2	1	1	1	1	2	2	30	2	5	999	100	3	0	121
1136700	2009	57	2	1	2	C44.7-Skin of lower limb and hip	8720/3: Malignant melanoma, NOS	1	2	1	1	1	1	2	2	31	2	5	999	400	3	0	121
1136896	2009	84	2	1	3	C44.7-Skin of lower limb and hip	8771/3: Epithelioid cell melanoma	3	6	2	1	2	2	1	2	0	2	5	999	400	3	1	11
1137076	2009	23	2	1	1	C44.7-Skin of lower limb and hip	8743/3: Superficial spreading melanoma	1	3	1	1	1	1	2	2	32	1	5	999	200	3	0	122
1137844	2009	68	2	1	3	C44.7-Skin of lower limb and hip	8721/3: Nodular melanoma	3	5	3	1	2	1	2	2	31	1	5	60	500	3	1	98
1138289	2008	51	2	1	2	C44.7-Skin of lower limb and hip	8720/3: Malignant melanoma, NOS	1	2	1	1	1	1	2	2	30	2	5	12	400	3	0	135
1138681	2009	44	1	1	2	C44.7-Skin of lower limb and hip	8720/3: Malignant melanoma, NOS	1	2	1	1	1	1	2	2	30	1	5	999	200	3	0	121
1138805	2009	94	1	1	2	C44.7-Skin of lower limb and hip	8720/3: Malignant melanoma, NOS	3	3	4	1	2	1	2	2	46	1	5	999	300	3	0	122
1138820	2009	39	1	1	1	C44.7-Skin of lower limb and hip	8720/3: Malignant melanoma, NOS	1	3	1	1	1	1	2	2	33	1	5	999	400	3	0	123
1139008	2009	66	2	1	3	C44.7-Skin of lower limb and hip	8720/3: Malignant melanoma, NOS	1	2	1	1	1	1	2	2	33	1	5	999	200	3	1	106
1139483	2009	43	2	1	2	C44.7-Skin of lower limb and hip	8720/3: Malignant melanoma, NOS	1	2	1	1	1	1	2	2	30	2	5	7	200	3	0	120
1139615	2009	57	1	1	2	C44.7-Skin of lower limb and hip	8720/3: Malignant melanoma, NOS	3	4	3	1	2	1	2	2	45	1	5	8	300	3	0	122
1139914	2009	60	1	3	2	C44.7-Skin of lower limb and hip	8744/3: Acral lentiginous melanoma, malignant	3	6	2	1	2	1	2	2	33	2	5	26	400	3	1	35
1140320	2009	72	1	1	2	C44.7-Skin of lower limb and hip	8743/3: Superficial spreading melanoma	2	5	1	1	1	1	2	2	45	2	5	14	300	3	1	27
1141069	2009	66	2	1	1	C44.7-Skin of lower limb and hip	8720/3: Malignant melanoma, NOS	1	2	1	1	1	1	2	2	32	2	5	999	100	3	0	120
1141140	2009	70	1	1	2	C44.7-Skin of lower limb and hip	8744/3: Acral lentiginous melanoma, malignant	1	3	1	1	1	1	2	2	60	1	5	999	200	3	0	120
1141474	2009	75	1	1	2	C44.7-Skin of lower limb and hip	8744/3: Acral lentiginous melanoma, malignant	1	2	1	1	1	1	2	2	31	2	5	10	200	3	0	121
1141775	2009	37	2	1	1	C44.7-Skin of lower limb and hip	8743/3: Superficial spreading melanoma	1	2	1	1	1	1	2	2	30	1	5	999	200	3	0	122
1141970	2009	64	1	1	2	C44.7-Skin of lower limb and hip	8720/3: Malignant melanoma, NOS	3	3	2	1	2	1	2	2	45	1	5	999	500	3	0	123
1143333	2009	73	2	1	3	C44.7-Skin of lower limb and hip	8743/3: Superficial spreading melanoma	3	4	2	1	2	1	2	2	31	1	5	999	300	3	0	123
1143344	2009	45	2	1	2	C44.7-Skin of lower limb and hip	8743/3: Superficial spreading melanoma	1	2	1	1	1	1	2	2	30	2	5	999	200	3	0	115
1143349	2009	56	1	1	2	C44.7-Skin of lower limb and hip	8743/3: Superficial spreading melanoma	1	2	1	1	1	1	2	2	30	2	5	999	200	3	0	121
1144174	2009	70	2	1	2	C44.7-Skin of lower limb and hip	8743/3: Superficial spreading melanoma	1	2	1	1	1	1	2	2	31	2	5	999	200	3	0	121
1144586	2009	63	2	1	2	C44.7-Skin of lower limb and hip	8720/3: Malignant melanoma, NOS	3	4	2	1	2	1	2	2	31	1	5	999	300	3	0	120
1145891	2004	39	2	1	3	C44.7-Skin of lower limb and hip	8720/3: Malignant melanoma, NOS	1	2	1	1	1	1	2	2	32	2	5	999	400	3	0	185
1147095	2009	43	1	1	1	C44.7-Skin of lower limb and hip	8721/3: Nodular melanoma	2	4	1	1	1	1	2	2	45	1	5	9	400	3	0	122
1147139	2009	67	1	1	1	C44.7-Skin of lower limb and hip	8720/3: Malignant melanoma, NOS	4	5	1	2	3	1	2	2	27	2	5	999	500	3	1	1
1147559	2009	45	2	3	2	C44.7-Skin of lower limb and hip	8720/3: Malignant melanoma, NOS	2	4	1	1	1	1	2	2	45	1	5	13	200	3	0	120
1147947	2009	38	1	1	2	C44.7-Skin of lower limb and hip	8720/3: Malignant melanoma, NOS	1	2	1	1	1	1	2	2	31	2	5	999	200	3	0	130
1148034	2008	43	1	1	2	C44.7-Skin of lower limb and hip	8720/3: Malignant melanoma, NOS	1	2	1	1	1	1	2	2	30	2	5	999	400	3	0	140
1148059	2008	47	1	1	1	C44.7-Skin of lower limb and hip	8720/3: Malignant melanoma, NOS	1	2	1	1	1	1	2	2	30	2	5	999	200	3	0	133
1148289	2008	52	2	1	2	C44.7-Skin of lower limb and hip	8720/3: Malignant melanoma, NOS	1	2	1	1	1	1	2	2	30	2	5	999	100	3	0	138
1148350	2009	52	2	1	1	C44.7-Skin of lower limb and hip	8743/3: Superficial spreading melanoma	1	2	1	1	1	1	2	2	45	2	5	999	300	3	0	124
1148422	2009	50	2	1	1	C44.7-Skin of lower limb and hip	8720/3: Malignant melanoma, NOS	1	3	1	1	1	1	2	2	30	1	5	999	200	3	0	121
1148563	2009	37	1	1	1	C44.7-Skin of lower limb and hip	8721/3: Nodular melanoma	2	3	1	1	2	1	2	2	27	2	5	35	500	3	1	7
1148593	2009	42	1	1	2	C44.7-Skin of lower limb and hip	8720/3: Malignant melanoma, NOS	1	2	1	1	1	1	2	2	45	2	5	999	100	3	0	120
1148642	2009	77	1	3	2	C44.7-Skin of lower limb and hip	8744/3: Acral lentiginous melanoma, malignant	3	5	4	1	2	1	2	2	30	1	5	999	999	3	1	9
1148653	2008	32	2	1	1	C44.7-Skin of lower limb and hip	8720/3: Malignant melanoma, NOS	1	2	1	1	1	1	2	2	33	2	5	4	200	3	0	135
1148658	2008	33	2	1	2	C44.7-Skin of lower limb and hip	8720/3: Malignant melanoma, NOS	1	2	1	1	1	1	2	2	30	2	5	999	100	3	0	121
1148742	2008	43	2	1	2	C44.7-Skin of lower limb and hip	8720/3: Malignant melanoma, NOS	1	2	1	1	1	1	2	2	30	2	5	28	100	3	0	138
1148745	2008	85	2	1	3	C44.7-Skin of lower limb and hip	8720/3: Malignant melanoma, NOS	1	2	1	1	1	1	2	2	31	2	5	23	300	3	0	137
1148761	2008	47	2	1	2	C44.7-Skin of lower limb and hip	8720/3: Malignant melanoma, NOS	1	2	1	1	1	1	2	2	31	2	5	6	200	3	0	135
1148773	2008	43	2	1	2	C44.7-Skin of lower limb and hip	8720/3: Malignant melanoma, NOS	1	2	1	1	1	1	2	2	45	2	5	999	100	3	0	133
1148804	2008	47	2	1	2	C44.7-Skin of lower limb and hip	8720/3: Malignant melanoma, NOS	1	2	1	1	1	1	2	2	30	2	5	999	400	3	0	128
1148831	2008	49	2	1	2	C44.7-Skin of lower limb and hip	8720/3: Malignant melanoma, NOS	1	2	1	1	1	1	2	2	31	2	5	9	300	3	0	137
1148834	2008	55	2	1	2	C44.7-Skin of lower limb and hip	8720/3: Malignant melanoma, NOS	1	2	1	1	1	1	2	2	32	2	5	10	400	3	0	140
1148835	2008	42	2	1	1	C44.7-Skin of lower limb and hip	8720/3: Malignant melanoma, NOS	1	2	1	1	1	1	2	2	31	2	5	18	400	3	0	133
1149051	2008	25	2	1	1	C44.7-Skin of lower limb and hip	8720/3: Malignant melanoma, NOS	1	2	1	1	1	1	2	2	31	2	5	4	200	3	0	132
1149051	2008	25	2	1	1	C44.7-Skin of lower limb and hip	8720/3: Malignant melanoma, NOS	1	2	1	1	1	1	2	2	31	2	5	4	400	3	0	132
1149094	2008	63	1	3	2	C44.7-Skin of lower limb and hip	8720/3: Malignant melanoma, NOS	1	2	1	1	1	1	2	2	31	2	5	999	200	3	0	137
1149141	2008	52	2	1	2	C44.7-Skin of lower limb and hip	8720/3: Malignant melanoma, NOS	1	2	1	1	1	1	2	2	27	2	5	999	400	3	0	123
1149193	2008	45	2	1	2	C44.7-Skin of lower limb and hip	8720/3: Malignant melanoma, NOS	1	2	1	1	1	1	2	2	32	2	5	6	200	3	0	137
1149331	2008	51	2	1	2	C44.7-Skin of lower limb and hip	8720/3: Malignant melanoma, NOS	1	3	1	1	1	1	2	2	30	1	5	9	300	3	0	141
1149834	2008	38	1	1	2	C44.7-Skin of lower limb and hip	8720/3: Malignant melanoma, NOS	1	2	1	1	1	1	2	2	30	2	5	999	200	3	0	105
1150272	2008	69	2	1	2	C44.7-Skin of lower limb and hip	8720/3: Malignant melanoma, NOS	1	2	1	1	1	1	2	2	30	2	5	999	100	3	0	137
1151692	2009	40	2	1	2	C44.7-Skin of lower limb and hip	8720/3: Malignant melanoma, NOS	1	2	1	1	1	1	2	2	30	2	5	999	200	3	0	128
1159495	2009	50	2	1	2	C44.7-Skin of lower limb and hip	8720/3: Malignant melanoma, NOS	1	2	1	1	1	1	2	2	27	2	5	11	200	3	0	129
1159995	2009	62	2	1	2	C44.7-Skin of lower limb and hip	8720/3: Malignant melanoma, NOS	1	3	1	1	1	1	2	2	31	2	5	999	400	3	0	130
1160009	2009	66	2	1	2	C44.7-Skin of lower limb and hip	8720/3: Malignant melanoma, NOS	1	2	1	1	1	1	2	2	31	2	5	999	100	3	0	127
1160413	2009	76	2	1	2	C44.7-Skin of lower limb and hip	8720/3: Malignant melanoma, NOS	1	2	1	1	1	1	2	2	31	2	5	13	200	3	0	125
1160425	2009	37	2	1	2	C44.7-Skin of lower limb and hip	8720/3: Malignant melanoma, NOS	1	2	1	1	1	1	2	2	30	2	5	999	100	3	0	123
1160471	2009	45	2	1	2	C44.7-Skin of lower limb and hip	8720/3: Malignant melanoma, NOS	1	2	1	1	1	1	2	2	32	2	5	999	200	3	0	131
1162303	2009	86	1	1	2	C44.7-Skin of lower limb and hip	8720/3: Malignant melanoma, NOS	1	2	1	1	1	1	2	2	27	2	5	999	400	3	0	40
1162442	2009	52	1	1	2	C44.7-Skin of lower limb and hip	8720/3: Malignant melanoma, NOS	1	2	1	1	1	1	2	2	30	2	5	999	100	3	0	127
1163386	2009	74	2	1	2	C44.7-Skin of lower limb and hip	8720/3: Malignant melanoma, NOS	3	2	3	1	2	1	2	2	45	1	5	999	300	3	0	122
1163388	2009	52	2	1	1	C44.7-Skin of lower limb and hip	8720/3: Malignant melanoma, NOS	1	2	1	1	1	1	2	2	45	2	5	999	200	3	0	120
1163412	2009	63	1	1	2	C44.7-Skin of lower limb and hip	8720/3: Malignant melanoma, NOS	1	2	1	1	1	1	2	2	45	2	5	999	100	3	1	57
1163848	2009	38	1	1	2	C44.7-Skin of lower limb and hip	8720/3: Malignant melanoma, NOS	1	2	1	1	1	1	2	2	30	2	5	11	200	3	0	126
1163928	2009	50	2	1	2	C44.7-Skin of lower limb and hip	8720/3: Malignant melanoma, NOS	1	2	1	1	1	1	2	2	30	2	5	999	100	3	0	126
1164318	2009	45	2	1	2	C44.7-Skin of lower limb and hip	8720/3: Malignant melanoma, NOS	1	2	1	1	1	1	2	2	30	2	5	999	100	3	0	124
1164757	2009	77	2	1	3	C44.7-Skin of lower limb and hip	8720/3: Malignant melanoma, NOS	1	2	1	1	1	1	2	2	45	2	5	999	200	3	0	123
1164918	2009	48	2	1	2	C44.7-Skin of lower limb and hip	8720/3: Malignant melanoma, NOS	1	2	1	1	1	1	2	2	30	2	5	999	100	3	0	107
1164927	2009	61	2	1	2	C44.7-Skin of lower limb and hip	8720/3: Malignant melanoma, NOS	1	3	1	1	1	1	2	2	45	1	5	999	300	3	0	123
1165063	2009	79	1	1	2	C44.7-Skin of lower limb and hip	8720/3: Malignant melanoma, NOS	1	2	1	1	1	2	2	2	0	2	5	95	100	3	1	88
1168653	2009	42	1	1	1	C44.7-Skin of lower limb and hip	8720/3: Malignant melanoma, NOS	1	2	1	1	1	1	2	2	30	2	5	999	200	3	0	85
1170098	2009	62	2	1	2	C44.7-Skin of lower limb and hip	8720/3: Malignant melanoma, NOS	1	2	1	1	1	1	2	2	33	2	5	8	100	3	0	122
1176079	2009	62	2	1	2	C44.7-Skin of lower limb and hip	8721/3: Nodular melanoma	2	5	1	1	2	1	2	2	30	1	5	999	500	3	1	24
1177137	2004	48	2	1	1	C44.7-Skin of lower limb and hip	8720/3: Malignant melanoma, NOS	1	2	1	1	1	1	2	2	30	1	5	999	300	3	0	182
1179383	2009	57	2	1	1	C44.7-Skin of lower limb and hip	8720/3: Malignant melanoma, NOS	1	2	1	1	1	1	2	2	33	1	5	22	200	3	0	122
1179677	2009	40	1	1	1	C44.7-Skin of lower limb and hip	8720/3: Malignant melanoma, NOS	1	2	1	1	1	1	2	2	30	2	5	999	200	3	0	126
1182496	2008	89	1	3	2	C44.7-Skin of lower limb and hip	8720/3: Malignant melanoma, NOS	4	6	1	2	3	2	2	2	0	2	5	999	400	3	1	25
1182889	2009	51	2	1	2	C44.7-Skin of lower limb and hip	8720/3: Malignant melanoma, NOS	1	2	1	1	1	1	2	2	31	2	5	9	200	3	0	120
1182908	2009	64	2	1	3	C44.7-Skin of lower limb and hip	8743/3: Superficial spreading melanoma	1	2	1	1	1	1	2	2	31	2	5	999	100	3	0	128
1189077	2009	43	2	1	3	C44.7-Skin of lower limb and hip	8720/3: Malignant melanoma, NOS	1	2	1	1	1	1	2	2	33	2	5	900	100	3	0	123
1351583	2009	0	2	3	1	C44.7-Skin of lower limb and hip	8720/3: Malignant melanoma, NOS	3	4	2	1	2	1	2	2	45	1	5	3	360	3	0	120
4470844	2004	55	1	1	1	C44.7-Skin of lower limb and hip	8721/3: Nodular melanoma	4	4	2	2	3	1	1	2	27	2	2	999	300	3	1	4
4476358	2006	88	2	1	3	C44.7-Skin of lower limb and hip	8720/3: Malignant melanoma, NOS	1	2	1	1	1	1	2	2	45	2	5	999	200	2	1	117
4477512	2004	91	1	1	2	C44.7-Skin of lower limb and hip	8720/3: Malignant melanoma, NOS	2	4	1	1	1	1	2	2	27	2	5	260	300	3	1	39
4481125	2007	83	2	1	1	C44.7-Skin of lower limb and hip	8720/3: Malignant melanoma, NOS	1	2	1	1	1	1	2	2	30	2	5	999	100	2	1	149
4485572	2008	86	2	1	3	C44.7-Skin of lower limb and hip	8720/3: Malignant melanoma, NOS	1	2	1	1	1	1	2	2	47	2	5	999	100	2	1	119
4561412	2007	68	2	1	2	C44.7-Skin of lower limb and hip	8720/3: Malignant melanoma, NOS	1	2	1	1	1	1	2	2	45	2	5	999	100	2	0	146
4590791	2007	69	2	1	2	C44.7-Skin of lower limb and hip	8743/3: Superficial spreading melanoma	1	2	1	1	1	1	2	2	45	2	5	999	300	2	0	152
4621475	2006	54	2	1	3	C44.7-Skin of lower limb and hip	8720/3: Malignant melanoma, NOS	1	2	1	1	1	1	2	2	45	2	5	999	100	2	0	162
4624162	2005	81	2	1	1	C44.7-Skin of lower limb and hip	8720/3: Malignant melanoma, NOS	1	2	1	1	1	1	2	2	45	2	5	991	100	3	1	102
4636628	2006	59	2	1	2	C44.7-Skin of lower limb and hip	8720/3: Malignant melanoma, NOS	1	2	1	1	1	1	2	2	34	2	5	25	100	2	1	130
4637894	2005	78	2	1	2	C44.7-Skin of lower limb and hip	8743/3: Superficial spreading melanoma	1	2	1	1	1	1	2	2	45	2	5	999	100	3	0	171
4654707	2009	60	2	1	2	C44.7-Skin of lower limb and hip	8720/3: Malignant melanoma, NOS	1	2	1	1	1	1	2	2	45	2	5	999	100	2	0	122
4663103	2007	81	2	1	3	C44.7-Skin of lower limb and hip	8721/3: Nodular melanoma	2	4	1	1	1	1	2	2	45	2	5	999	300	3	1	95
4663103	2007	81	2	1	3	C44.7-Skin of lower limb and hip	8720/3: Malignant melanoma, NOS	1	2	1	1	1	1	2	2	27	2	5	999	100	3	1	95
4665281	2008	85	2	1	3	C44.7-Skin of lower limb and hip	8721/3: Nodular melanoma	4	2	2	2	3	1	2	2	27	1	5	20	300	2	1	6
4709138	2009	88	2	1	3	C44.7-Skin of lower limb and hip	8720/3: Malignant melanoma, NOS	2	4	1	1	1	1	2	2	45	2	5	999	300	3	1	75
4725090	2006	46	2	1	2	C44.7-Skin of lower limb and hip	8720/3: Malignant melanoma, NOS	1	2	1	1	1	1	2	2	45	2	5	999	200	2	0	167
4748898	2004	87	2	1	2	C44.7-Skin of lower limb and hip	8743/3: Superficial spreading melanoma	1	3	1	1	2	1	2	2	45	1	5	999	500	3	1	31
4763721	2005	79	2	1	2	C44.7-Skin of lower limb and hip	8720/3: Malignant melanoma, NOS	1	2	1	1	1	1	2	2	27	2	5	16	100	3	1	58
4783716	2006	70	2	1	3	C44.7-Skin of lower limb and hip	8743/3: Superficial spreading melanoma	1	3	1	1	1	1	2	2	45	2	5	999	100	2	0	161
4784017	2008	76	2	1	1	C44.7-Skin of lower limb and hip	8720/3: Malignant melanoma, NOS	1	2	1	1	1	1	2	2	45	2	5	999	100	3	1	107
4813724	2006	69	2	1	2	C44.7-Skin of lower limb and hip	8720/3: Malignant melanoma, NOS	1	2	1	1	1	1	2	2	45	2	5	999	100	3	0	164
4833136	2004	83	1	1	2	C44.7-Skin of lower limb and hip	8720/3: Malignant melanoma, NOS	1	2	1	1	2	1	2	1	27	2	5	75	500	3	1	10
4842373	2006	66	2	1	2	C44.7-Skin of lower limb and hip	8720/3: Malignant melanoma, NOS	1	2	1	1	1	1	2	2	35	2	5	999	100	3	0	159
4848498	2005	86	2	1	3	C44.7-Skin of lower limb and hip	8743/3: Superficial spreading melanoma	1	2	1	1	1	1	2	2	35	2	5	999	300	3	1	90
4859569	2008	77	2	1	2	C44.7-Skin of lower limb and hip	8720/3: Malignant melanoma, NOS	1	2	1	1	1	1	2	2	30	2	5	999	200	2	0	132
4869458	2008	72	2	1	2	C44.7-Skin of lower limb and hip	8744/3: Acral lentiginous melanoma, malignant	1	3	1	1	1	1	2	2	45	1	5	999	300	3	0	127
4886371	2007	67	2	1	2	C44.7-Skin of lower limb and hip	8720/3: Malignant melanoma, NOS	1	2	1	1	1	1	2	2	33	2	5	999	300	3	1	51
4887163	2004	66	2	1	2	C44.7-Skin of lower limb and hip	8772/3: Spindle cell melanoma, NOS	3	2	4	1	2	1	2	2	45	1	5	999	100	3	1	18
4892755	2009	58	2	1	3	C44.7-Skin of lower limb and hip	8730/3: Amelanotic melanoma	2	5	1	1	1	1	2	2	30	1	5	999	300	2	0	120
4897450	2008	85	2	1	2	C44.7-Skin of lower limb and hip	8720/3: Malignant melanoma, NOS	1	2	1	1	1	1	2	2	31	2	5	999	100	3	1	92
4912236	2008	54	2	1	1	C44.7-Skin of lower limb and hip	8720/3: Malignant melanoma, NOS	1	2	1	1	1	1	2	2	45	2	5	999	200	3	0	138
4912610	2005	78	2	1	2	C44.7-Skin of lower limb and hip	8720/3: Malignant melanoma, NOS	1	2	1	1	2	1	2	2	45	2	5	999	500	3	1	74
4934173	2004	45	1	1	2	C44.7-Skin of lower limb and hip	8720/3: Malignant melanoma, NOS	1	2	1	1	1	1	2	2	45	2	5	990	100	3	0	187
4948077	2007	68	2	1	2	C44.7-Skin of lower limb and hip	8743/3: Superficial spreading melanoma	1	2	1	1	1	1	2	2	45	2	5	999	200	2	0	151
4950813	2009	82	2	1	3	C44.7-Skin of lower limb and hip	8720/3: Malignant melanoma, NOS	1	2	1	1	1	1	2	2	46	2	5	999	100	2	1	86
4951098	2005	62	2	1	2	C44.7-Skin of lower limb and hip	8720/3: Malignant melanoma, NOS	1	2	1	1	1	1	2	2	47	2	5	999	100	3	0	171
4954278	2008	56	2	1	2	C44.7-Skin of lower limb and hip	8743/3: Superficial spreading melanoma	1	2	1	1	1	1	2	2	27	2	5	999	200	3	0	140
4975911	2004	88	1	1	3	C44.7-Skin of lower limb and hip	8720/3: Malignant melanoma, NOS	4	6	2	2	3	1	2	2	90	1	5	45	400	3	1	8
4978267	2004	51	2	1	2	C44.7-Skin of lower limb and hip	8743/3: Superficial spreading melanoma	1	2	1	1	1	1	2	2	45	1	5	999	200	3	1	55
4979230	2006	35	2	1	2	C44.7-Skin of lower limb and hip	8720/3: Malignant melanoma, NOS	1	2	1	1	1	1	2	2	36	2	5	999	100	2	0	167
4984567	2004	47	2	1	2	C44.7-Skin of lower limb and hip	8720/3: Malignant melanoma, NOS	1	2	1	1	1	1	2	2	27	2	5	999	100	3	0	191
4989032	2006	74	1	1	2	C44.7-Skin of lower limb and hip	8744/3: Acral lentiginous melanoma, malignant	1	3	1	1	1	1	2	2	45	1	5	999	300	2	0	163
5006352	2004	75	2	1	2	C44.7-Skin of lower limb and hip	8720/3: Malignant melanoma, NOS	1	3	1	1	1	1	2	2	27	2	5	999	400	3	1	89
5023453	2008	52	2	1	2	C44.7-Skin of lower limb and hip	8743/3: Superficial spreading melanoma	1	2	1	1	1	1	2	2	45	2	5	999	100	3	0	141
5025273	2009	60	2	1	2	C44.7-Skin of lower limb and hip	8743/3: Superficial spreading melanoma	1	3	1	1	1	1	2	2	45	1	5	999	100	3	0	131
5031992	2008	78	2	1	3	C44.7-Skin of lower limb and hip	8720/3: Malignant melanoma, NOS	1	2	1	1	1	1	2	2	20	2	5	999	200	2	1	127
5039760	2005	53	2	1	2	C44.7-Skin of lower limb and hip	8720/3: Malignant melanoma, NOS	1	2	1	1	1	1	2	2	27	2	5	999	100	3	0	172
5044725	2008	62	1	1	2	C44.7-Skin of lower limb and hip	8720/3: Malignant melanoma, NOS	1	2	1	1	1	1	2	2	30	2	5	12	100	3	0	136
5044997	2007	83	2	1	2	C44.7-Skin of lower limb and hip	8743/3: Superficial spreading melanoma	1	2	1	1	1	1	2	2	46	2	5	25	200	3	1	26
5046259	2006	89	1	1	2	C44.7-Skin of lower limb and hip	8743/3: Superficial spreading melanoma	1	2	1	1	1	1	2	2	45	2	5	999	200	3	1	68
5052760	2007	67	2	1	3	C44.7-Skin of lower limb and hip	8743/3: Superficial spreading melanoma	1	2	1	1	1	1	2	2	46	2	5	999	200	2	0	147
5060910	2005	71	2	1	3	C44.7-Skin of lower limb and hip	8743/3: Superficial spreading melanoma	1	2	1	1	1	1	2	2	45	1	5	6	300	3	1	137
5079636	2007	46	2	1	2	C44.7-Skin of lower limb and hip	8743/3: Superficial spreading melanoma	1	2	1	1	1	1	2	2	45	2	5	999	200	2	0	153
5082891	2009	81	1	1	2	C44.7-Skin of lower limb and hip	8720/3: Malignant melanoma, NOS	1	2	1	1	1	1	2	2	20	2	5	999	100	2	0	128
5092939	2005	30	1	1	1	C44.7-Skin of lower limb and hip	8720/3: Malignant melanoma, NOS	1	2	1	1	1	1	2	2	32	2	5	999	100	3	0	179
5103002	2004	65	2	1	2	C44.7-Skin of lower limb and hip	8720/3: Malignant melanoma, NOS	1	2	1	1	1	1	2	2	45	2	5	999	100	3	0	186
5104551	2009	68	2	1	3	C44.7-Skin of lower limb and hip	8720/3: Malignant melanoma, NOS	3	3	2	1	2	1	2	2	45	1	5	999	300	3	1	60
5109100	2005	55	2	1	2	C44.7-Skin of lower limb and hip	8720/3: Malignant melanoma, NOS	1	2	1	1	1	1	2	2	31	2	5	999	100	3	0	175
5112662	2007	80	1	1	2	C44.7-Skin of lower limb and hip	8720/3: Malignant melanoma, NOS	1	2	1	1	1	1	2	2	45	2	5	999	200	3	1	92
5121259	2009	53	1	1	2	C44.7-Skin of lower limb and hip	8720/3: Malignant melanoma, NOS	1	2	1	1	1	1	2	2	45	2	5	999	100	2	0	126
5137144	2008	62	1	2	2	C44.7-Skin of lower limb and hip	8720/3: Malignant melanoma, NOS	2	4	1	1	2	1	2	2	60	2	5	80	500	3	1	89
5137797	2008	83	1	1	2	C44.7-Skin of lower limb and hip	8720/3: Malignant melanoma, NOS	3	3	2	1	2	1	2	2	45	1	5	999	300	2	1	73
5140303	2004	64	2	1	2	C44.7-Skin of lower limb and hip	8743/3: Superficial spreading melanoma	1	2	1	1	1	1	2	2	27	2	5	999	100	3	0	186
5145500	2005	53	2	1	2	C44.7-Skin of lower limb and hip	8720/3: Malignant melanoma, NOS	1	2	1	1	1	1	2	2	45	2	5	999	100	3	0	175
5156284	2005	74	2	1	3	C44.7-Skin of lower limb and hip	8721/3: Nodular melanoma	2	4	1	1	1	1	2	2	30	1	5	999	300	3	1	30
5156878	2009	69	2	1	1	C44.7-Skin of lower limb and hip	8720/3: Malignant melanoma, NOS	1	2	1	1	1	1	2	2	45	2	5	999	100	3	1	45
5173336	2008	82	1	1	2	C44.7-Skin of lower limb and hip	8720/3: Malignant melanoma, NOS	1	2	1	1	1	1	2	2	20	2	5	999	100	2	1	89
5177307	2006	50	2	1	2	C44.7-Skin of lower limb and hip	8743/3: Superficial spreading melanoma	1	2	1	1	1	1	2	2	45	1	5	5	100	2	0	103
5177307	2008	53	2	1	2	C44.7-Skin of lower limb and hip	8720/3: Malignant melanoma, NOS	1	2	1	1	1	1	2	2	27	2	5	999	100	2	0	74
5188519	2007	77	1	1	2	C44.7-Skin of lower limb and hip	8720/3: Malignant melanoma, NOS	2	4	1	1	1	1	2	2	45	2	5	999	300	3	1	143
5191778	2004	46	1	1	1	C44.7-Skin of lower limb and hip	8720/3: Malignant melanoma, NOS	4	4	3	2	3	1	1	2	47	2	2	999	500	3	1	2
5197647	2005	79	1	1	2	C44.7-Skin of lower limb and hip	8721/3: Nodular melanoma	2	5	1	1	1	1	2	2	45	2	5	999	300	2	1	11
5201647	2008	74	1	1	2	C44.7-Skin of lower limb and hip	8743/3: Superficial spreading melanoma	1	2	1	1	1	1	2	2	46	2	5	999	100	3	0	142
5202877	2006	71	2	1	2	C44.7-Skin of lower limb and hip	8720/3: Malignant melanoma, NOS	1	2	1	1	1	1	2	2	30	2	5	999	100	2	0	122
5203858	2007	82	1	1	2	C44.7-Skin of lower limb and hip	8720/3: Malignant melanoma, NOS	1	3	1	1	1	1	2	2	47	2	5	999	100	3	1	142
5204599	2007	79	2	1	2	C44.7-Skin of lower limb and hip	8720/3: Malignant melanoma, NOS	1	2	1	1	1	1	2	2	45	2	5	999	200	3	0	152
5209355	2005	85	2	1	2	C44.7-Skin of lower limb and hip	8720/3: Malignant melanoma, NOS	1	3	1	1	1	1	2	2	45	1	5	999	400	2	1	146
5209569	2007	65	2	1	3	C44.7-Skin of lower limb and hip	8720/3: Malignant melanoma, NOS	1	2	1	1	1	1	2	2	33	2	5	999	200	2	0	150
5213192	2008	89	1	1	2	C44.7-Skin of lower limb and hip	8743/3: Superficial spreading melanoma	1	2	1	1	1	1	2	2	45	2	5	999	100	3	1	41
5231046	2009	89	2	1	2	C44.7-Skin of lower limb and hip	8720/3: Malignant melanoma, NOS	1	3	1	1	1	1	2	2	45	2	5	999	300	2	1	65
5239792	2004	59	2	1	2	C44.7-Skin of lower limb and hip	8720/3: Malignant melanoma, NOS	1	3	1	1	1	1	2	2	46	1	5	999	300	3	0	125
5242067	2004	82	2	1	3	C44.7-Skin of lower limb and hip	8743/3: Superficial spreading melanoma	1	2	1	1	1	1	2	2	45	2	5	58	400	3	1	16
5245040	2008	45	1	1	2	C44.7-Skin of lower limb and hip	8720/3: Malignant melanoma, NOS	1	2	1	1	1	1	2	2	45	2	5	999	100	3	0	134
5245635	2009	77	2	1	1	C44.7-Skin of lower limb and hip	8720/3: Malignant melanoma, NOS	1	2	1	1	1	1	2	2	45	2	5	999	100	2	0	121
5250103	2004	55	2	1	2	C44.7-Skin of lower limb and hip	8720/3: Malignant melanoma, NOS	3	6	2	1	2	1	2	2	45	1	5	999	400	3	0	185
5251100	2007	71	2	1	2	C44.7-Skin of lower limb and hip	8743/3: Superficial spreading melanoma	2	3	1	1	1	1	2	2	45	1	5	999	200	3	0	150
5256970	2004	85	1	1	2	C44.7-Skin of lower limb and hip	8721/3: Nodular melanoma	2	5	1	1	1	1	2	2	45	2	5	105	300	3	1	4
5258472	2007	73	1	1	1	C44.7-Skin of lower limb and hip	8720/3: Malignant melanoma, NOS	2	5	1	1	1	1	2	2	46	2	5	8	300	3	1	47
5259547	2005	54	2	1	2	C44.7-Skin of lower limb and hip	8743/3: Superficial spreading melanoma	1	2	1	1	1	1	2	2	27	2	5	999	100	3	0	179
5271872	2008	68	2	1	1	C44.7-Skin of lower limb and hip	8720/3: Malignant melanoma, NOS	1	2	1	1	1	1	2	2	27	2	5	999	200	2	0	137
5273929	2004	76	1	1	2	C44.7-Skin of lower limb and hip	8720/3: Malignant melanoma, NOS	2	4	1	1	1	1	2	2	47	1	5	999	400	3	1	45
5274278	2006	33	2	1	2	C44.7-Skin of lower limb and hip	8720/3: Malignant melanoma, NOS	1	2	1	1	1	1	2	2	27	2	5	999	200	3	0	162
5279257	2004	71	2	1	2	C44.7-Skin of lower limb and hip	8720/3: Malignant melanoma, NOS	2	5	1	1	2	1	2	2	32	2	5	999	500	2	1	71
5279939	2005	82	2	1	3	C44.7-Skin of lower limb and hip	8720/3: Malignant melanoma, NOS	1	2	1	1	1	1	2	2	45	2	5	999	100	3	1	100
5280095	2004	88	2	1	3	C44.7-Skin of lower limb and hip	8743/3: Superficial spreading melanoma	1	2	1	1	1	1	2	2	45	2	5	999	400	3	1	136
5291005	2004	62	2	1	2	C44.7-Skin of lower limb and hip	8720/3: Malignant melanoma, NOS	1	2	1	1	1	1	2	2	45	2	5	999	200	3	1	130
5292753	2008	79	2	1	2	C44.7-Skin of lower limb and hip	8720/3: Malignant melanoma, NOS	1	2	1	1	1	1	2	2	45	2	5	999	100	2	0	97
5298105	2006	54	2	1	2	C44.7-Skin of lower limb and hip	8720/3: Malignant melanoma, NOS	1	2	1	1	1	1	2	2	20	2	5	999	100	3	0	165
5300591	2006	80	2	1	3	C44.7-Skin of lower limb and hip	8743/3: Superficial spreading melanoma	1	2	1	1	1	1	2	2	35	2	5	999	100	3	1	28
5313029	2007	67	1	1	2	C44.7-Skin of lower limb and hip	8720/3: Malignant melanoma, NOS	1	3	1	1	1	1	2	2	47	1	5	999	300	3	0	146
5313643	2008	47	2	1	1	C44.7-Skin of lower limb and hip	8720/3: Malignant melanoma, NOS	1	2	1	1	1	1	2	2	45	2	5	999	100	3	0	140
5314624	2007	85	1	1	3	C44.7-Skin of lower limb and hip	8721/3: Nodular melanoma	2	4	1	1	1	1	2	2	47	1	5	999	300	3	1	104
5318933	2006	58	2	1	2	C44.7-Skin of lower limb and hip	8720/3: Malignant melanoma, NOS	1	2	1	1	1	1	2	2	45	2	5	999	100	2	0	156
5319101	2008	72	2	1	2	C44.7-Skin of lower limb and hip	8720/3: Malignant melanoma, NOS	3	4	4	1	2	1	2	2	45	1	5	999	300	2	1	14
5321955	2005	87	1	1	3	C44.7-Skin of lower limb and hip	8720/3: Malignant melanoma, NOS	1	2	1	1	1	1	2	2	45	2	5	16	200	3	1	81
5346902	2009	66	1	1	2	C44.7-Skin of lower limb and hip	8721/3: Nodular melanoma	2	5	1	1	1	1	2	2	45	1	5	401	300	2	0	92
5347610	2009	49	2	1	2	C44.7-Skin of lower limb and hip	8720/3: Malignant melanoma, NOS	1	3	1	1	1	1	2	2	45	1	5	999	300	3	0	131
5349054	2005	67	1	1	2	C44.7-Skin of lower limb and hip	8743/3: Superficial spreading melanoma	1	2	1	1	1	1	2	2	27	2	5	999	200	3	1	55
5355497	2004	46	2	1	1	C44.7-Skin of lower limb and hip	8720/3: Malignant melanoma, NOS	1	2	1	1	1	1	2	2	31	2	5	999	400	3	0	190
5355651	2005	47	2	1	2	C44.7-Skin of lower limb and hip	8720/3: Malignant melanoma, NOS	1	2	1	1	1	1	2	2	31	2	5	999	100	3	0	177
5356008	2005	71	2	1	2	C44.7-Skin of lower limb and hip	8721/3: Nodular melanoma	2	4	1	1	1	1	2	2	46	1	5	10	300	3	1	36
5358786	2009	68	2	1	2	C44.7-Skin of lower limb and hip	8743/3: Superficial spreading melanoma	1	3	1	1	1	1	2	2	46	1	5	13	300	3	0	124
5362345	2009	83	2	1	1	C44.7-Skin of lower limb and hip	8720/3: Malignant melanoma, NOS	1	2	1	1	1	1	2	2	20	2	5	999	100	2	1	50
5362883	2004	43	2	1	2	C44.7-Skin of lower limb and hip	8743/3: Superficial spreading melanoma	1	2	1	1	1	1	2	2	27	2	5	11	100	3	0	184
5363230	2008	61	2	1	2	C44.7-Skin of lower limb and hip	8720/3: Malignant melanoma, NOS	1	2	1	1	1	1	2	2	20	1	5	999	300	3	0	140
5367076	2007	47	1	1	2	C44.7-Skin of lower limb and hip	8720/3: Malignant melanoma, NOS	1	3	1	1	1	1	2	2	47	1	5	999	200	2	0	147
5368474	2004	78	1	1	2	C44.7-Skin of lower limb and hip	8721/3: Nodular melanoma	3	5	2	1	2	1	2	2	45	1	5	51	300	3	1	7
5368849	2004	66	2	1	3	C44.7-Skin of lower limb and hip	8743/3: Superficial spreading melanoma	1	2	1	1	1	1	2	2	47	2	5	28	100	3	0	188
5368985	2004	54	2	1	2	C44.7-Skin of lower limb and hip	8720/3: Malignant melanoma, NOS	1	2	1	1	1	1	2	2	45	2	5	25	200	3	0	190
5371774	2007	50	2	1	1	C44.7-Skin of lower limb and hip	8720/3: Malignant melanoma, NOS	1	3	1	1	1	1	2	2	27	2	5	999	200	3	0	150
5374703	2005	59	2	1	2	C44.7-Skin of lower limb and hip	8720/3: Malignant melanoma, NOS	1	2	1	1	1	1	2	2	30	2	5	999	400	3	0	171
5375906	2004	45	1	1	2	C44.7-Skin of lower limb and hip	8743/3: Superficial spreading melanoma	1	2	1	1	1	1	2	2	35	2	5	999	200	3	0	183
5376061	2004	9	1	1	1	C44.7-Skin of lower limb and hip	8720/3: Malignant melanoma, NOS	4	5	3	2	3	1	2	2	46	1	5	999	800	3	0	190
5376093	2008	46	2	1	2	C44.7-Skin of lower limb and hip	8743/3: Superficial spreading melanoma	1	2	1	1	1	1	2	2	45	1	5	999	300	3	0	140
5376140	2004	44	1	1	1	C44.7-Skin of lower limb and hip	8743/3: Superficial spreading melanoma	4	4	4	2	3	1	2	1	32	1	5	999	300	3	1	10
5376164	2004	51	2	1	2	C44.7-Skin of lower limb and hip	8720/3: Malignant melanoma, NOS	3	3	2	1	2	1	2	2	46	1	5	30	300	3	0	188
5377089	2004	44	1	1	1	C44.7-Skin of lower limb and hip	8720/3: Malignant melanoma, NOS	1	2	1	1	1	1	2	2	45	2	5	999	100	3	0	186
5377176	2004	48	2	1	2	C44.7-Skin of lower limb and hip	8743/3: Superficial spreading melanoma	1	2	1	1	1	1	2	2	30	2	5	999	100	3	0	183
5377379	2004	52	2	1	2	C44.7-Skin of lower limb and hip	8720/3: Malignant melanoma, NOS	3	3	2	1	2	1	2	2	30	1	5	130	300	3	0	184
5377436	2004	41	2	1	1	C44.7-Skin of lower limb and hip	8720/3: Malignant melanoma, NOS	1	2	1	1	1	1	2	2	45	1	5	999	200	3	0	144
5377507	2004	62	2	1	3	C44.7-Skin of lower limb and hip	8720/3: Malignant melanoma, NOS	1	2	1	1	1	1	2	2	27	2	5	999	100	2	0	187
5377552	2004	57	2	1	2	C44.7-Skin of lower limb and hip	8720/3: Malignant melanoma, NOS	2	4	1	1	1	1	2	2	45	1	5	999	300	3	0	187
5377726	2004	60	2	1	2	C44.7-Skin of lower limb and hip	8720/3: Malignant melanoma, NOS	1	2	1	1	1	1	2	2	45	2	5	999	100	2	1	156
5377787	2004	53	2	1	2	C44.7-Skin of lower limb and hip	8720/3: Malignant melanoma, NOS	1	2	1	1	1	1	2	2	45	2	5	999	100	3	0	186
5378206	2007	54	2	1	2	C44.7-Skin of lower limb and hip	8720/3: Malignant melanoma, NOS	1	2	1	1	1	1	2	2	45	2	5	999	100	3	0	145
5378480	2004	48	2	1	2	C44.7-Skin of lower limb and hip	8720/3: Malignant melanoma, NOS	3	2	4	1	2	1	2	2	45	1	5	999	200	3	0	182
5378572	2004	45	2	1	3	C44.7-Skin of lower limb and hip	8743/3: Superficial spreading melanoma	1	2	1	1	1	1	2	2	45	2	5	999	200	2	0	188
5378619	2004	41	2	1	2	C44.7-Skin of lower limb and hip	8743/3: Superficial spreading melanoma	1	2	1	1	1	1	2	2	45	2	5	999	100	2	0	179
5378647	2004	34	2	1	2	C44.7-Skin of lower limb and hip	8720/3: Malignant melanoma, NOS	1	2	1	1	1	1	2	2	47	2	5	999	100	3	0	189
5378858	2004	45	2	1	1	C44.7-Skin of lower limb and hip	8720/3: Malignant melanoma, NOS	1	2	1	1	1	1	2	2	45	2	5	999	100	3	0	190
5378901	2004	35	1	1	1	C44.7-Skin of lower limb and hip	8721/3: Nodular melanoma	1	2	1	1	1	1	2	1	32	2	5	999	300	3	0	191
5378913	2004	72	2	1	2	C44.7-Skin of lower limb and hip	8720/3: Malignant melanoma, NOS	1	2	1	1	1	1	2	2	45	2	5	999	200	2	1	180
5378917	2004	51	1	1	3	C44.7-Skin of lower limb and hip	8720/3: Malignant melanoma, NOS	3	4	2	1	2	1	2	2	46	1	5	999	300	3	0	182
5379203	2004	61	2	1	2	C44.7-Skin of lower limb and hip	8743/3: Superficial spreading melanoma	1	2	1	1	1	1	2	2	45	2	5	999	200	2	0	181
5379533	2004	52	1	1	1	C44.7-Skin of lower limb and hip	8743/3: Superficial spreading melanoma	1	2	1	1	1	1	2	2	45	2	5	999	200	2	0	185
5379655	2004	63	1	1	2	C44.7-Skin of lower limb and hip	8720/3: Malignant melanoma, NOS	1	2	1	1	1	1	2	1	46	1	5	999	300	3	0	138
5379666	2004	74	2	1	2	C44.7-Skin of lower limb and hip	8720/3: Malignant melanoma, NOS	1	2	1	1	1	1	2	2	45	2	5	999	100	3	0	186
5379706	2004	42	2	1	2	C44.7-Skin of lower limb and hip	8743/3: Superficial spreading melanoma	1	3	1	1	1	1	2	2	45	1	5	999	300	3	0	65
5379778	2004	49	2	1	2	C44.7-Skin of lower limb and hip	8720/3: Malignant melanoma, NOS	1	2	1	1	1	1	2	2	45	2	5	999	100	3	0	188
5380083	2004	66	2	1	2	C44.7-Skin of lower limb and hip	8744/3: Acral lentiginous melanoma, malignant	3	2	2	1	2	1	2	2	27	1	5	999	500	2	1	62
5380850	2004	78	2	1	2	C44.7-Skin of lower limb and hip	8721/3: Nodular melanoma	4	2	2	2	3	1	2	2	45	2	5	999	800	3	1	51
5380993	2004	65	2	1	2	C44.7-Skin of lower limb and hip	8720/3: Malignant melanoma, NOS	1	2	1	1	1	1	2	2	45	2	5	999	100	3	0	185
5381055	2004	89	2	1	3	C44.7-Skin of lower limb and hip	8743/3: Superficial spreading melanoma	1	2	1	1	1	1	2	2	33	2	5	999	100	3	1	81
5381161	2004	39	2	1	2	C44.7-Skin of lower limb and hip	8743/3: Superficial spreading melanoma	1	2	1	1	1	1	2	2	45	2	5	999	100	3	0	78
5381384	2004	38	2	1	2	C44.7-Skin of lower limb and hip	8743/3: Superficial spreading melanoma	1	2	1	1	1	1	2	2	33	2	5	7	100	3	0	183
5382507	2004	82	1	1	2	C44.7-Skin of lower limb and hip	8720/3: Malignant melanoma, NOS	1	2	1	1	1	1	2	2	45	2	5	999	100	3	1	37
5383306	2004	43	1	1	2	C44.7-Skin of lower limb and hip	8743/3: Superficial spreading melanoma	1	2	1	1	1	1	2	2	30	2	5	999	100	3	0	190
5383650	2004	73	1	1	2	C44.7-Skin of lower limb and hip	8743/3: Superficial spreading melanoma	3	3	2	1	2	1	2	2	45	1	5	999	200	2	1	50
5383845	2006	70	2	1	2	C44.7-Skin of lower limb and hip	8720/3: Malignant melanoma, NOS	1	2	1	1	1	1	2	2	27	2	5	999	100	2	1	156
5383972	2004	77	2	1	1	C44.7-Skin of lower limb and hip	8720/3: Malignant melanoma, NOS	1	2	1	1	1	1	2	2	45	2	5	999	100	3	0	191
5384239	2004	46	2	1	2	C44.7-Skin of lower limb and hip	8721/3: Nodular melanoma	1	2	1	1	1	1	2	2	45	1	5	999	300	3	0	181
5384550	2004	48	2	1	2	C44.7-Skin of lower limb and hip	8720/3: Malignant melanoma, NOS	1	2	1	1	1	2	2	2	0	2	5	999	100	3	0	191
5385610	2004	23	2	1	1	C44.7-Skin of lower limb and hip	8720/3: Malignant melanoma, NOS	1	2	1	1	1	1	2	2	45	2	5	999	100	3	0	190
5385780	2004	80	2	1	1	C44.7-Skin of lower limb and hip	8772/3: Spindle cell melanoma, NOS	1	3	1	1	1	1	2	2	45	2	5	999	300	3	1	51
5385876	2004	45	2	1	1	C44.7-Skin of lower limb and hip	8743/3: Superficial spreading melanoma	1	2	1	1	1	1	2	2	27	2	5	999	100	3	0	186
5386164	2004	63	2	1	3	C44.7-Skin of lower limb and hip	8721/3: Nodular melanoma	3	2	4	1	2	1	2	2	45	1	5	999	500	3	1	67
5386635	2004	70	2	1	2	C44.7-Skin of lower limb and hip	8743/3: Superficial spreading melanoma	1	3	1	1	1	1	2	2	45	1	5	999	300	3	1	103
5387179	2005	56	1	1	2	C44.7-Skin of lower limb and hip	8720/3: Malignant melanoma, NOS	1	2	1	1	1	1	2	2	27	2	5	999	300	3	0	177
5387855	2004	69	2	1	2	C44.7-Skin of lower limb and hip	8743/3: Superficial spreading melanoma	1	2	1	1	1	1	2	2	30	2	5	999	100	3	0	186
5387945	2004	49	2	1	2	C44.7-Skin of lower limb and hip	8721/3: Nodular melanoma	3	3	3	1	2	1	2	2	45	1	5	999	500	3	0	189
5388550	2004	55	1	1	2	C44.7-Skin of lower limb and hip	8720/3: Malignant melanoma, NOS	1	2	1	1	1	1	2	2	33	2	5	999	200	3	0	185
5388582	2004	53	1	1	2	C44.7-Skin of lower limb and hip	8720/3: Malignant melanoma, NOS	2	5	1	1	2	1	2	2	27	1	5	989	500	3	1	169
5388738	2004	76	1	1	2	C44.7-Skin of lower limb and hip	8720/3: Malignant melanoma, NOS	1	2	1	1	1	1	2	2	30	2	5	999	100	3	1	77
5388939	2004	91	1	1	2	C44.7-Skin of lower limb and hip	8721/3: Nodular melanoma	1	2	1	1	1	1	2	2	27	2	5	999	200	3	1	36
5389266	2006	81	1	1	2	C44.7-Skin of lower limb and hip	8720/3: Malignant melanoma, NOS	2	5	1	1	1	1	2	2	60	1	5	999	300	2	1	134
5389397	2005	69	1	1	2	C44.7-Skin of lower limb and hip	8720/3: Malignant melanoma, NOS	2	4	1	1	1	1	2	2	60	2	5	999	400	3	1	31
5389429	2004	79	2	1	3	C44.7-Skin of lower limb and hip	8720/3: Malignant melanoma, NOS	1	2	1	1	1	1	2	2	60	2	5	999	300	2	0	180
5389966	2004	66	2	1	3	C44.7-Skin of lower limb and hip	8721/3: Nodular melanoma	1	2	1	1	1	1	2	2	47	1	5	9	200	2	0	188
5391403	2004	73	1	1	1	C44.7-Skin of lower limb and hip	8743/3: Superficial spreading melanoma	2	4	1	1	1	1	2	2	46	1	5	11	300	3	1	32
5391751	2004	29	2	1	2	C44.7-Skin of lower limb and hip	8743/3: Superficial spreading melanoma	1	2	1	1	1	1	2	2	27	2	5	999	100	3	0	184
5391958	2004	60	2	1	2	C44.7-Skin of lower limb and hip	8720/3: Malignant melanoma, NOS	1	2	1	1	1	1	2	2	45	2	5	999	100	3	0	183
5393242	2004	86	2	1	3	C44.7-Skin of lower limb and hip	8742/3: Lentigo maligna melanoma	1	2	1	1	1	1	2	2	45	2	5	999	100	2	1	113
5393332	2004	69	2	1	2	C44.7-Skin of lower limb and hip	8721/3: Nodular melanoma	3	4	4	1	2	1	2	2	46	1	5	999	300	2	0	184
5393929	2004	38	1	1	2	C44.7-Skin of lower limb and hip	8720/3: Malignant melanoma, NOS	1	2	1	1	1	1	2	2	45	2	5	999	100	3	0	183
5394016	2004	62	2	1	2	C44.7-Skin of lower limb and hip	8720/3: Malignant melanoma, NOS	1	2	1	1	1	1	2	2	45	2	5	999	100	3	0	183
5394231	2004	63	2	1	2	C44.7-Skin of lower limb and hip	8743/3: Superficial spreading melanoma	1	3	1	1	1	1	2	2	45	1	5	16	300	3	0	182
5395364	2004	62	1	1	2	C44.7-Skin of lower limb and hip	8743/3: Superficial spreading melanoma	1	2	1	1	1	1	2	2	27	2	5	3	100	2	0	180
5395448	2004	48	2	1	2	C44.7-Skin of lower limb and hip	8720/3: Malignant melanoma, NOS	1	2	1	1	1	1	2	2	45	2	5	999	200	3	0	139
5395562	2004	26	2	1	2	C44.7-Skin of lower limb and hip	8720/3: Malignant melanoma, NOS	1	2	1	1	1	1	2	2	45	1	5	1	100	3	0	183
5396235	2004	39	2	1	2	C44.7-Skin of lower limb and hip	8743/3: Superficial spreading melanoma	1	2	1	1	1	2	2	2	0	2	5	999	200	3	0	181
5396523	2005	81	2	1	2	C44.7-Skin of lower limb and hip	8771/3: Epithelioid cell melanoma	1	2	1	1	1	1	2	2	45	2	5	999	100	3	1	58
5401439	2005	74	2	1	3	C44.7-Skin of lower limb and hip	8720/3: Malignant melanoma, NOS	1	3	1	1	1	1	2	2	45	1	5	999	330	2	1	127
5401817	2004	35	2	1	2	C44.7-Skin of lower limb and hip	8720/3: Malignant melanoma, NOS	1	2	1	1	1	1	2	2	45	2	5	999	200	3	0	182
5401874	2004	48	1	1	2	C44.7-Skin of lower limb and hip	8761/3: Malignant melanoma in giant pigmented nevus	1	2	1	1	1	1	2	2	45	2	5	999	100	3	0	184
5402999	2005	46	2	1	2	C44.7-Skin of lower limb and hip	8720/3: Malignant melanoma, NOS	1	2	1	1	1	1	2	2	45	1	5	999	300	3	0	172
5403399	2005	79	2	1	3	C44.7-Skin of lower limb and hip	8721/3: Nodular melanoma	3	5	4	1	2	1	2	2	45	1	5	16	300	3	1	44
5404045	2005	61	2	1	2	C44.7-Skin of lower limb and hip	8720/3: Malignant melanoma, NOS	1	2	1	1	1	1	2	2	45	1	5	999	200	3	0	168
5404045	2006	62	2	1	2	C44.7-Skin of lower limb and hip	8720/3: Malignant melanoma, NOS	1	2	1	1	1	1	2	2	45	2	5	6	200	3	0	160
5404108	2007	70	1	1	2	C44.7-Skin of lower limb and hip	8743/3: Superficial spreading melanoma	3	3	3	1	3	1	2	2	45	2	5	22	800	3	1	6
5404383	2005	68	1	1	3	C44.7-Skin of lower limb and hip	8720/3: Malignant melanoma, NOS	1	2	1	1	1	1	2	2	45	2	5	999	100	2	0	172
5404483	2005	58	2	1	2	C44.7-Skin of lower limb and hip	8720/3: Malignant melanoma, NOS	1	2	1	1	1	1	2	2	27	2	5	999	300	3	0	177
5404613	2005	22	1	1	1	C44.7-Skin of lower limb and hip	8720/3: Malignant melanoma, NOS	1	2	1	1	1	1	2	2	45	1	5	999	400	3	0	173
5404718	2005	81	1	1	1	C44.7-Skin of lower limb and hip	8720/3: Malignant melanoma, NOS	1	2	1	1	1	1	2	2	46	2	5	999	300	3	1	37
5405048	2005	30	1	1	2	C44.7-Skin of lower limb and hip	8720/3: Malignant melanoma, NOS	1	3	1	1	2	1	2	2	45	1	5	400	500	2	0	175
5405358	2005	22	2	1	1	C44.7-Skin of lower limb and hip	8720/3: Malignant melanoma, NOS	1	2	1	1	1	1	2	2	45	2	5	999	200	2	0	177
5405454	2005	61	1	1	2	C44.7-Skin of lower limb and hip	8720/3: Malignant melanoma, NOS	1	2	1	1	1	1	2	2	45	1	5	999	300	3	1	28
5405582	2005	41	2	1	1	C44.7-Skin of lower limb and hip	8720/3: Malignant melanoma, NOS	1	3	1	1	2	1	2	2	45	1	5	999	500	3	0	174
5405596	2005	41	2	1	1	C44.7-Skin of lower limb and hip	8720/3: Malignant melanoma, NOS	1	2	1	1	1	1	2	2	45	1	5	999	200	3	0	172
5405637	2005	55	2	1	2	C44.7-Skin of lower limb and hip	8720/3: Malignant melanoma, NOS	1	2	1	1	1	1	2	2	45	2	5	999	100	3	0	173
5405653	2005	53	2	1	1	C44.7-Skin of lower limb and hip	8743/3: Superficial spreading melanoma	1	2	1	1	1	1	2	2	45	2	5	999	200	2	0	176
5405704	2005	58	2	1	1	C44.7-Skin of lower limb and hip	8720/3: Malignant melanoma, NOS	1	2	1	1	1	1	2	2	45	2	5	999	100	3	0	171
5405749	2006	41	1	1	1	C44.7-Skin of lower limb and hip	8720/3: Malignant melanoma, NOS	1	2	1	1	1	1	2	2	34	2	5	8	200	2	1	108
5405804	2005	71	1	1	3	C44.7-Skin of lower limb and hip	8720/3: Malignant melanoma, NOS	1	2	1	1	1	1	2	2	33	1	5	40	300	3	1	26
5405906	2005	39	2	1	1	C44.7-Skin of lower limb and hip	8720/3: Malignant melanoma, NOS	1	3	1	1	1	1	2	2	45	1	5	999	400	2	0	177
5405927	2005	56	2	1	2	C44.7-Skin of lower limb and hip	8720/3: Malignant melanoma, NOS	1	3	1	1	1	1	2	2	45	1	5	999	300	3	0	172
5405930	2005	60	2	1	2	C44.7-Skin of lower limb and hip	8720/3: Malignant melanoma, NOS	1	2	1	1	1	1	2	2	27	2	5	999	200	3	0	166
5406018	2005	48	2	1	2	C44.7-Skin of lower limb and hip	8720/3: Malignant melanoma, NOS	1	3	1	1	1	1	2	2	20	1	5	120	200	3	0	175
5406040	2005	66	2	1	2	C44.7-Skin of lower limb and hip	8720/3: Malignant melanoma, NOS	1	2	1	1	1	1	2	2	46	2	5	999	400	2	0	177
5406062	2005	50	1	1	2	C44.7-Skin of lower limb and hip	8720/3: Malignant melanoma, NOS	1	2	1	1	1	1	2	2	45	2	5	999	100	3	0	176
5406071	2005	65	2	1	3	C44.7-Skin of lower limb and hip	8720/3: Malignant melanoma, NOS	1	2	1	1	1	1	2	2	46	2	5	5	100	3	0	174
5406322	2005	88	2	1	2	C44.7-Skin of lower limb and hip	8721/3: Nodular melanoma	2	5	1	1	1	1	2	2	45	2	5	999	300	3	1	12
5406361	2005	51	2	1	1	C44.7-Skin of lower limb and hip	8720/3: Malignant melanoma, NOS	3	3	2	1	2	1	2	2	45	1	5	999	300	2	0	173
5406378	2005	65	2	1	2	C44.7-Skin of lower limb and hip	8720/3: Malignant melanoma, NOS	1	3	1	1	2	1	2	2	45	1	5	999	500	3	0	172
5406460	2005	66	2	1	3	C44.7-Skin of lower limb and hip	8743/3: Superficial spreading melanoma	1	2	1	1	1	1	2	2	45	2	5	999	200	3	0	174
5406664	2005	41	2	1	2	C44.7-Skin of lower limb and hip	8720/3: Malignant melanoma, NOS	1	2	1	1	1	1	2	2	45	2	5	999	100	2	0	169
5406666	2005	50	2	1	1	C44.7-Skin of lower limb and hip	8720/3: Malignant melanoma, NOS	1	2	1	1	1	1	2	2	45	2	5	55	300	3	0	171
5406748	2005	46	2	1	2	C44.7-Skin of lower limb and hip	8720/3: Malignant melanoma, NOS	1	2	1	1	1	1	2	2	27	2	5	999	200	3	0	178
5406803	2005	84	2	1	3	C44.7-Skin of lower limb and hip	8720/3: Malignant melanoma, NOS	1	2	1	1	1	1	2	2	45	2	5	999	200	2	1	127
5407068	2005	19	2	1	1	C44.7-Skin of lower limb and hip	8720/3: Malignant melanoma, NOS	1	2	1	1	1	1	2	2	45	1	5	115	200	2	0	174
5407217	2005	56	1	1	3	C44.7-Skin of lower limb and hip	8720/3: Malignant melanoma, NOS	2	4	1	1	1	1	2	2	47	2	5	999	300	3	1	33
5407237	2005	62	2	1	2	C44.7-Skin of lower limb and hip	8743/3: Superficial spreading melanoma	1	2	1	1	1	1	2	2	45	2	5	999	200	3	0	171
5407277	2005	48	1	1	2	C44.7-Skin of lower limb and hip	8720/3: Malignant melanoma, NOS	1	2	1	1	1	1	2	2	45	2	5	999	100	2	0	178
5407312	2005	54	1	1	2	C44.7-Skin of lower limb and hip	8720/3: Malignant melanoma, NOS	1	2	1	1	1	1	2	2	45	2	5	7	100	3	0	175
5407327	2005	60	1	1	2	C44.7-Skin of lower limb and hip	8743/3: Superficial spreading melanoma	1	2	1	1	1	1	2	2	45	2	5	999	200	2	0	175
5407506	2005	45	1	1	2	C44.7-Skin of lower limb and hip	8743/3: Superficial spreading melanoma	1	2	1	1	1	1	2	2	46	1	5	12	200	3	0	178
5407571	2005	89	2	1	3	C44.7-Skin of lower limb and hip	8723/3: Malignant melanoma, regressing	2	5	1	1	1	1	2	2	45	1	5	999	300	2	1	34
5407574	2005	64	2	1	1	C44.7-Skin of lower limb and hip	8720/3: Malignant melanoma, NOS	2	4	1	1	2	1	2	2	34	1	5	999	500	2	0	171
5407818	2005	48	2	1	2	C44.7-Skin of lower limb and hip	8720/3: Malignant melanoma, NOS	1	2	1	1	1	1	2	2	45	2	5	999	100	3	0	170
5407950	2005	54	2	1	3	C44.7-Skin of lower limb and hip	8720/3: Malignant melanoma, NOS	1	2	1	1	1	1	2	2	45	2	5	999	100	3	0	174
5407975	2005	66	2	1	2	C44.7-Skin of lower limb and hip	8720/3: Malignant melanoma, NOS	1	2	1	1	1	1	2	2	45	2	5	999	100	3	0	139
5408156	2005	68	2	1	2	C44.7-Skin of lower limb and hip	8720/3: Malignant melanoma, NOS	1	2	1	1	1	1	2	2	45	1	5	999	300	3	0	170
5408185	2004	59	2	1	1	C44.7-Skin of lower limb and hip	8720/3: Malignant melanoma, NOS	1	2	1	1	1	1	2	2	33	2	5	999	100	3	0	178
5408199	2005	19	1	1	1	C44.7-Skin of lower limb and hip	8720/3: Malignant melanoma, NOS	2	4	1	1	1	1	2	2	47	1	5	40	300	3	0	174
5408372	2004	99	2	1	3	C44.7-Skin of lower limb and hip	8744/3: Acral lentiginous melanoma, malignant	2	4	1	1	1	1	2	2	32	2	5	999	400	3	1	19
5408684	2005	55	2	1	2	C44.7-Skin of lower limb and hip	8720/3: Malignant melanoma, NOS	1	2	1	1	1	1	2	2	45	2	5	999	100	3	0	169
5409377	2005	66	1	1	2	C44.7-Skin of lower limb and hip	8720/3: Malignant melanoma, NOS	1	2	1	1	1	1	2	2	45	1	5	4	300	2	1	90
5409876	2005	58	1	1	3	C44.7-Skin of lower limb and hip	8743/3: Superficial spreading melanoma	1	3	1	1	1	1	2	2	45	1	5	999	300	3	0	168
5410030	2005	73	2	1	2	C44.7-Skin of lower limb and hip	8720/3: Malignant melanoma, NOS	1	2	1	1	1	1	2	2	45	2	5	999	100	2	0	169
5410127	2007	48	2	1	2	C44.7-Skin of lower limb and hip	8720/3: Malignant melanoma, NOS	3	4	2	1	2	1	2	2	45	1	5	999	300	2	0	146
5415073	2005	48	2	1	2	C44.7-Skin of lower limb and hip	8720/3: Malignant melanoma, NOS	1	2	1	1	1	1	2	2	27	2	5	1	100	3	0	177
5417900	2005	41	2	1	3	C44.7-Skin of lower limb and hip	8720/3: Malignant melanoma, NOS	1	2	1	1	1	1	2	2	45	1	5	7	200	3	0	177
5417931	2006	82	1	1	2	C44.7-Skin of lower limb and hip	8743/3: Superficial spreading melanoma	1	2	1	1	1	1	2	2	45	2	5	35	100	3	1	12
5418469	2005	68	2	1	1	C44.7-Skin of lower limb and hip	8720/3: Malignant melanoma, NOS	1	2	1	1	1	1	2	2	45	1	5	24	100	3	1	170
5418808	2005	55	2	1	3	C44.7-Skin of lower limb and hip	8743/3: Superficial spreading melanoma	1	2	1	1	1	1	2	2	45	2	5	999	100	3	1	142
5418970	2005	93	2	1	1	C44.7-Skin of lower limb and hip	8720/3: Malignant melanoma, NOS	2	5	1	1	1	1	2	2	45	2	5	450	300	3	1	85
5419238	2005	56	2	1	1	C44.7-Skin of lower limb and hip	8720/3: Malignant melanoma, NOS	1	2	1	1	1	1	2	2	27	2	5	999	100	3	0	168
5419267	2005	67	2	1	2	C44.7-Skin of lower limb and hip	8720/3: Malignant melanoma, NOS	1	2	1	1	1	1	2	2	45	2	5	20	100	3	0	178
5419321	2005	75	2	1	2	C44.7-Skin of lower limb and hip	8720/3: Malignant melanoma, NOS	1	2	1	1	1	1	2	2	45	2	5	999	100	3	0	173
5419493	2005	46	2	1	2	C44.7-Skin of lower limb and hip	8743/3: Superficial spreading melanoma	1	2	1	1	1	1	2	2	45	1	5	7	200	3	0	167
5419524	2005	54	1	1	2	C44.7-Skin of lower limb and hip	8743/3: Superficial spreading melanoma	1	2	1	1	1	1	2	2	46	2	5	4	100	3	0	173
5420283	2005	63	2	1	2	C44.7-Skin of lower limb and hip	8743/3: Superficial spreading melanoma	1	2	1	1	1	1	2	2	45	1	5	9	200	3	0	179
5420572	2005	72	2	1	2	C44.7-Skin of lower limb and hip	8743/3: Superficial spreading melanoma	1	2	1	1	1	1	2	2	45	1	5	999	100	3	0	176
5420711	2005	61	1	1	1	C44.7-Skin of lower limb and hip	8743/3: Superficial spreading melanoma	1	2	1	1	1	1	2	2	45	2	5	60	100	2	0	170
5422207	2005	66	1	1	2	C44.7-Skin of lower limb and hip	8720/3: Malignant melanoma, NOS	3	4	3	1	2	1	2	2	45	1	5	999	300	3	1	28
5422517	2005	44	1	1	2	C44.7-Skin of lower limb and hip	8743/3: Superficial spreading melanoma	1	2	1	1	1	1	2	2	45	1	5	999	300	3	0	172
5423794	2005	83	2	1	3	C44.7-Skin of lower limb and hip	8721/3: Nodular melanoma	3	5	2	1	2	1	2	2	45	1	5	999	300	3	0	173
5423857	2005	44	2	1	2	C44.7-Skin of lower limb and hip	8720/3: Malignant melanoma, NOS	1	2	1	1	1	1	2	2	27	2	5	999	100	3	0	170
5423881	2005	78	1	1	2	C44.7-Skin of lower limb and hip	8720/3: Malignant melanoma, NOS	1	2	1	1	1	1	2	2	45	1	5	999	200	3	0	174
5423909	2005	21	2	1	1	C44.7-Skin of lower limb and hip	8720/3: Malignant melanoma, NOS	1	2	1	1	1	1	2	2	45	2	5	999	100	3	0	168
5424043	2005	42	2	1	2	C44.7-Skin of lower limb and hip	8720/3: Malignant melanoma, NOS	1	2	1	1	1	1	2	2	45	2	5	999	100	3	0	168
5424171	2005	57	2	1	2	C44.7-Skin of lower limb and hip	8742/3: Lentigo maligna melanoma	1	2	1	1	1	1	2	2	45	2	5	31	200	3	0	171
5424227	2005	55	2	1	2	C44.7-Skin of lower limb and hip	8720/3: Malignant melanoma, NOS	1	2	1	1	1	1	2	2	45	2	5	15	100	3	0	108
5424236	2005	37	2	1	2	C44.7-Skin of lower limb and hip	8720/3: Malignant melanoma, NOS	1	2	1	1	1	1	2	2	27	2	5	999	100	3	0	173
5424371	2005	51	2	1	2	C44.7-Skin of lower limb and hip	8720/3: Malignant melanoma, NOS	1	2	1	1	1	1	2	2	45	2	5	999	100	3	0	168
5424429	2005	56	1	1	3	C44.7-Skin of lower limb and hip	8720/3: Malignant melanoma, NOS	1	3	1	1	1	1	2	2	47	1	5	999	300	3	0	162
5424492	2005	56	1	1	2	C44.7-Skin of lower limb and hip	8720/3: Malignant melanoma, NOS	1	2	1	1	1	1	2	2	27	2	5	999	100	3	0	171
5424506	2005	81	2	1	2	C44.7-Skin of lower limb and hip	8720/3: Malignant melanoma, NOS	1	2	1	1	1	1	2	2	27	2	5	999	100	3	0	174
5424774	2005	69	2	1	2	C44.7-Skin of lower limb and hip	8720/3: Malignant melanoma, NOS	1	2	1	1	1	1	2	2	27	2	5	999	100	3	1	61
5424776	2005	52	2	1	2	C44.7-Skin of lower limb and hip	8730/3: Amelanotic melanoma	3	2	2	1	2	1	2	2	45	1	5	95	300	3	1	85
5424777	2005	85	1	1	2	C44.7-Skin of lower limb and hip	8720/3: Malignant melanoma, NOS	1	2	1	1	1	1	2	2	45	2	5	999	100	3	1	80
5424785	2005	61	1	1	3	C44.7-Skin of lower limb and hip	8720/3: Malignant melanoma, NOS	3	4	3	1	2	1	2	2	45	1	5	13	300	3	1	22
5424887	2005	50	2	1	2	C44.7-Skin of lower limb and hip	8720/3: Malignant melanoma, NOS	1	2	1	1	1	1	2	2	45	2	5	999	100	3	0	0
5424908	2005	62	2	1	2	C44.7-Skin of lower limb and hip	8720/3: Malignant melanoma, NOS	1	2	1	1	1	1	2	2	27	2	5	999	100	3	0	171
5424947	2005	47	2	1	1	C44.7-Skin of lower limb and hip	8720/3: Malignant melanoma, NOS	1	2	1	1	1	1	2	2	45	2	5	999	100	3	0	168
5425115	2005	40	2	1	2	C44.7-Skin of lower limb and hip	8720/3: Malignant melanoma, NOS	1	2	1	1	1	1	2	2	27	2	5	999	100	3	0	177
5425118	2005	50	1	1	1	C44.7-Skin of lower limb and hip	8720/3: Malignant melanoma, NOS	1	2	1	1	1	1	2	2	46	2	5	999	100	2	0	168
5425167	2005	42	2	1	3	C44.7-Skin of lower limb and hip	8720/3: Malignant melanoma, NOS	1	2	1	1	1	1	2	2	45	2	5	999	100	3	0	169
5425194	2005	56	1	2	2	C44.7-Skin of lower limb and hip	8744/3: Acral lentiginous melanoma, malignant	1	2	1	1	1	1	2	2	46	2	5	500	100	3	1	71
5425218	2005	49	2	1	2	C44.7-Skin of lower limb and hip	8720/3: Malignant melanoma, NOS	1	2	1	1	1	1	2	2	45	2	5	999	200	3	0	168
5425352	2005	49	2	2	3	C44.7-Skin of lower limb and hip	8744/3: Acral lentiginous melanoma, malignant	1	2	1	1	1	1	2	2	27	1	5	8	200	3	0	173
5426029	2005	63	2	1	2	C44.7-Skin of lower limb and hip	8721/3: Nodular melanoma	3	5	2	1	2	1	2	2	46	1	5	21	300	3	1	96
5426803	2007	79	1	1	2	C44.7-Skin of lower limb and hip	8721/3: Nodular melanoma	2	4	1	1	1	1	2	2	30	1	5	7	300	2	1	116
5427007	2005	35	2	1	1	C44.7-Skin of lower limb and hip	8720/3: Malignant melanoma, NOS	1	2	1	1	1	1	2	2	31	2	5	999	100	3	0	178
5427696	2005	32	2	1	2	C44.7-Skin of lower limb and hip	8720/3: Malignant melanoma, NOS	1	2	1	1	1	1	2	2	31	2	5	999	100	3	0	169
5427740	2005	68	2	1	2	C44.7-Skin of lower limb and hip	8720/3: Malignant melanoma, NOS	1	2	1	1	1	1	2	2	33	2	5	999	100	3	1	162
5427771	2005	64	2	1	1	C44.7-Skin of lower limb and hip	8720/3: Malignant melanoma, NOS	1	3	1	1	1	1	2	2	46	2	5	999	300	2	1	153
5427883	2005	70	2	1	2	C44.7-Skin of lower limb and hip	8720/3: Malignant melanoma, NOS	1	2	1	1	1	1	2	2	45	1	5	999	100	3	1	46
5428010	2005	75	2	1	2	C44.7-Skin of lower limb and hip	8720/3: Malignant melanoma, NOS	1	2	1	1	1	1	2	2	31	2	5	4	100	3	1	136
5428496	2005	57	2	1	1	C44.7-Skin of lower limb and hip	8720/3: Malignant melanoma, NOS	1	2	1	1	1	1	2	2	45	2	5	999	100	3	0	171
5428919	2005	80	2	1	2	C44.7-Skin of lower limb and hip	8772/3: Spindle cell melanoma, NOS	4	6	1	2	3	2	2	2	0	2	5	999	500	3	1	2
5429135	2005	71	2	1	1	C44.7-Skin of lower limb and hip	8721/3: Nodular melanoma	4	5	2	2	3	1	2	2	60	2	5	40	800	3	1	22
5429277	2007	51	2	1	2	C44.7-Skin of lower limb and hip	8720/3: Malignant melanoma, NOS	1	2	1	1	1	1	2	2	45	2	5	999	100	2	0	8
5429884	2005	73	2	1	3	C44.7-Skin of lower limb and hip	8730/3: Amelanotic melanoma	2	5	1	1	1	1	2	2	45	1	5	999	300	3	0	169
5430125	2005	38	2	1	2	C44.7-Skin of lower limb and hip	8720/3: Malignant melanoma, NOS	1	2	1	1	1	1	2	2	45	2	5	16	100	3	0	169
5432342	2005	46	2	1	2	C44.7-Skin of lower limb and hip	8720/3: Malignant melanoma, NOS	1	2	1	1	1	1	2	2	45	2	5	999	400	2	0	179
5433687	2006	67	1	1	2	C44.7-Skin of lower limb and hip	8720/3: Malignant melanoma, NOS	1	2	1	1	1	1	2	2	46	1	5	999	300	3	0	163
5434433	2006	61	2	1	2	C44.7-Skin of lower limb and hip	8720/3: Malignant melanoma, NOS	1	2	1	1	1	1	2	2	45	2	5	3	100	3	0	166
5434445	2006	50	1	1	2	C44.7-Skin of lower limb and hip	8720/3: Malignant melanoma, NOS	1	2	1	1	1	1	2	2	27	2	5	999	100	3	0	165
5434792	2006	91	2	1	3	C44.7-Skin of lower limb and hip	8743/3: Superficial spreading melanoma	2	5	1	1	1	1	2	2	45	1	5	12	400	3	1	14
5438234	2006	48	2	1	3	C44.7-Skin of lower limb and hip	8720/3: Malignant melanoma, NOS	1	2	1	1	1	1	2	2	45	2	5	999	100	3	1	124
5438337	2006	90	2	1	3	C44.7-Skin of lower limb and hip	8743/3: Superficial spreading melanoma	1	2	1	1	1	1	2	2	27	2	5	10	300	3	1	24
5439092	2006	45	2	1	3	C44.7-Skin of lower limb and hip	8720/3: Malignant melanoma, NOS	1	2	1	1	1	1	2	2	45	2	5	30	100	3	0	160
5439338	2006	53	1	1	3	C44.7-Skin of lower limb and hip	8720/3: Malignant melanoma, NOS	1	2	1	1	1	1	2	2	45	2	5	999	100	3	0	167
5439952	2006	49	1	1	2	C44.7-Skin of lower limb and hip	8720/3: Malignant melanoma, NOS	1	2	1	1	1	1	2	2	45	2	5	999	100	3	0	165
5440813	2006	45	2	1	2	C44.7-Skin of lower limb and hip	8720/3: Malignant melanoma, NOS	1	3	1	1	1	1	2	2	45	1	5	999	100	2	0	162
5440936	2007	86	2	1	2	C44.7-Skin of lower limb and hip	8742/3: Lentigo maligna melanoma	1	2	1	1	1	1	2	2	45	2	5	6	100	3	0	112
5442408	2006	58	1	1	2	C44.7-Skin of lower limb and hip	8743/3: Superficial spreading melanoma	1	2	1	1	1	1	2	2	30	2	5	999	100	3	0	162
5442857	2006	33	2	1	2	C44.7-Skin of lower limb and hip	8720/3: Malignant melanoma, NOS	1	2	1	1	1	1	2	2	45	2	5	999	100	3	0	166
5442979	2006	56	2	1	2	C44.7-Skin of lower limb and hip	8723/3: Malignant melanoma, regressing	2	5	1	1	1	1	2	2	45	1	5	999	300	3	0	160
5443227	2006	38	2	1	2	C44.7-Skin of lower limb and hip	8722/3: Balloon cell melanoma	1	2	1	1	1	1	2	2	46	1	5	6	200	3	0	162
5443824	2006	49	2	1	2	C44.7-Skin of lower limb and hip	8721/3: Nodular melanoma	3	5	2	1	2	1	2	2	45	1	5	999	500	3	1	43
5444371	2006	70	2	1	3	C44.7-Skin of lower limb and hip	8744/3: Acral lentiginous melanoma, malignant	1	2	1	1	1	1	2	2	45	2	5	999	300	3	1	75
5444655	2006	46	1	1	2	C44.7-Skin of lower limb and hip	8743/3: Superficial spreading melanoma	1	3	1	1	1	1	2	2	45	1	5	4	300	2	0	161
5446303	2006	56	2	1	1	C44.7-Skin of lower limb and hip	8743/3: Superficial spreading melanoma	1	2	1	1	1	1	2	2	45	2	5	999	100	2	0	161
5446524	2006	58	2	1	2	C44.7-Skin of lower limb and hip	8720/3: Malignant melanoma, NOS	1	2	1	1	1	1	2	2	30	2	5	87	100	3	0	160
5446774	2006	55	1	1	1	C44.7-Skin of lower limb and hip	8720/3: Malignant melanoma, NOS	4	6	4	2	3	1	2	2	30	1	5	999	999	2	1	10
5446787	2006	45	1	1	2	C44.7-Skin of lower limb and hip	8771/3: Epithelioid cell melanoma	1	3	1	1	1	1	2	2	45	1	5	12	300	2	0	161
5446825	2006	30	2	1	1	C44.7-Skin of lower limb and hip	8720/3: Malignant melanoma, NOS	1	2	1	1	1	1	2	2	45	2	5	999	100	3	0	164
5446950	2006	61	2	1	2	C44.7-Skin of lower limb and hip	8720/3: Malignant melanoma, NOS	1	3	1	1	1	1	2	2	47	1	5	999	300	3	1	133
5447698	2006	71	2	2	1	C44.7-Skin of lower limb and hip	8720/3: Malignant melanoma, NOS	1	2	1	1	1	1	2	2	32	1	5	9	100	3	1	157
5447768	2006	47	2	1	1	C44.7-Skin of lower limb and hip	8720/3: Malignant melanoma, NOS	3	6	2	1	2	1	2	2	45	1	5	999	500	3	0	157
5447916	2006	79	2	2	3	C44.7-Skin of lower limb and hip	8771/3: Epithelioid cell melanoma	1	2	1	1	1	1	2	2	22	2	5	17	300	3	1	33
5448273	2007	79	2	1	2	C44.7-Skin of lower limb and hip	8743/3: Superficial spreading melanoma	1	2	1	1	1	1	2	2	45	2	5	35	200	2	0	150
5448762	2006	34	2	1	2	C44.7-Skin of lower limb and hip	8720/3: Malignant melanoma, NOS	2	4	1	1	1	1	2	2	45	1	5	999	300	2	1	150
5449507	2006	25	1	1	1	C44.7-Skin of lower limb and hip	8721/3: Nodular melanoma	3	2	2	1	2	1	2	2	33	1	5	991	300	2	0	167
5449588	2006	74	1	1	2	C44.7-Skin of lower limb and hip	8743/3: Superficial spreading melanoma	2	4	1	1	1	1	2	2	46	1	5	25	200	2	0	159
5449602	2006	51	2	1	2	C44.7-Skin of lower limb and hip	8743/3: Superficial spreading melanoma	3	3	3	1	2	1	2	2	45	1	5	7	200	2	0	157
5449854	2006	50	1	1	1	C44.7-Skin of lower limb and hip	8743/3: Superficial spreading melanoma	4	3	3	2	3	1	1	1	30	1	2	999	300	3	0	158
5450392	2006	72	2	1	3	C44.7-Skin of lower limb and hip	8720/3: Malignant melanoma, NOS	1	2	1	1	1	1	2	2	45	1	5	5	300	3	1	25
5451170	2006	32	2	1	1	C44.7-Skin of lower limb and hip	8743/3: Superficial spreading melanoma	1	2	1	1	1	1	2	2	45	2	5	999	100	3	0	160
5451170	2007	33	2	1	1	C44.7-Skin of lower limb and hip	8720/3: Malignant melanoma, NOS	1	2	1	1	1	1	2	2	45	1	5	999	300	3	0	152
5451569	2006	73	2	1	3	C44.7-Skin of lower limb and hip	8743/3: Superficial spreading melanoma	2	4	1	1	1	1	2	2	47	1	5	999	300	2	0	161
5452522	2008	51	2	1	2	C44.7-Skin of lower limb and hip	8743/3: Superficial spreading melanoma	1	2	1	1	1	1	2	2	45	2	5	999	100	3	0	141
5452531	2006	42	2	1	1	C44.7-Skin of lower limb and hip	8743/3: Superficial spreading melanoma	1	3	1	1	1	1	2	2	47	1	5	999	300	3	0	114
5452590	2006	75	1	1	3	C44.7-Skin of lower limb and hip	8720/3: Malignant melanoma, NOS	1	2	1	1	1	1	2	1	47	1	5	999	200	2	1	59
5452596	2006	34	2	1	3	C44.7-Skin of lower limb and hip	8720/3: Malignant melanoma, NOS	1	2	1	1	1	1	2	2	34	1	5	70	300	3	0	158
5452749	2006	41	2	1	1	C44.7-Skin of lower limb and hip	8720/3: Malignant melanoma, NOS	2	4	1	1	1	1	2	2	47	2	5	11	400	3	1	34
5453034	2006	46	2	1	3	C44.7-Skin of lower limb and hip	8720/3: Malignant melanoma, NOS	3	3	2	1	2	1	2	2	45	1	5	999	400	2	0	156
5453133	2006	81	2	1	3	C44.7-Skin of lower limb and hip	8721/3: Nodular melanoma	2	5	1	1	1	1	2	2	27	2	5	999	300	2	1	1
5453188	2006	46	2	1	1	C44.7-Skin of lower limb and hip	8720/3: Malignant melanoma, NOS	1	2	1	1	1	1	2	2	27	2	5	999	200	2	1	40
5453188	2009	49	2	1	1	C44.7-Skin of lower limb and hip	8720/3: Malignant melanoma, NOS	1	2	1	1	1	1	2	2	45	2	5	999	100	2	1	5
5453478	2006	56	2	1	2	C44.7-Skin of lower limb and hip	8720/3: Malignant melanoma, NOS	1	2	1	1	1	1	2	2	45	2	5	999	100	2	0	157
5454185	2006	56	1	1	3	C44.7-Skin of lower limb and hip	8743/3: Superficial spreading melanoma	3	4	2	1	2	1	2	2	46	1	5	999	500	2	0	158
5454586	2006	51	2	1	2	C44.7-Skin of lower limb and hip	8720/3: Malignant melanoma, NOS	1	2	1	1	1	1	2	2	20	2	5	9	300	2	0	161
5454780	2009	51	1	1	2	C44.7-Skin of lower limb and hip	8743/3: Superficial spreading melanoma	1	2	1	1	1	1	2	2	45	2	5	9	100	2	0	126
5455673	2006	33	1	1	2	C44.7-Skin of lower limb and hip	8720/3: Malignant melanoma, NOS	1	2	1	1	1	1	2	2	45	2	5	999	200	2	0	161
5455779	2006	55	2	1	3	C44.7-Skin of lower limb and hip	8720/3: Malignant melanoma, NOS	1	2	1	1	1	1	2	2	27	1	5	20	100	2	1	62
5455780	2006	58	2	1	2	C44.7-Skin of lower limb and hip	8743/3: Superficial spreading melanoma	1	2	1	1	1	1	2	2	45	2	5	999	200	2	1	61
5455780	2007	58	2	1	2	C44.7-Skin of lower limb and hip	8743/3: Superficial spreading melanoma	1	2	1	1	1	1	2	2	45	2	5	999	300	2	1	53
5455784	2006	65	2	1	3	C44.7-Skin of lower limb and hip	8720/3: Malignant melanoma, NOS	1	3	1	1	1	1	2	2	47	1	5	999	300	2	0	158
5455796	2006	21	2	1	1	C44.7-Skin of lower limb and hip	8720/3: Malignant melanoma, NOS	1	2	1	1	1	1	2	2	45	2	5	999	200	3	0	161
5455829	2006	25	2	1	1	C44.7-Skin of lower limb and hip	8720/3: Malignant melanoma, NOS	1	3	1	1	1	1	2	2	34	2	5	105	100	2	0	160
5455837	2006	24	2	1	1	C44.7-Skin of lower limb and hip	8743/3: Superficial spreading melanoma	1	2	1	1	1	1	2	2	45	2	5	999	100	3	0	159
5455842	2006	39	2	1	2	C44.7-Skin of lower limb and hip	8720/3: Malignant melanoma, NOS	1	2	1	1	1	1	2	2	45	2	5	999	100	3	0	163
5455849	2006	45	2	1	2	C44.7-Skin of lower limb and hip	8720/3: Malignant melanoma, NOS	1	2	1	1	1	1	2	2	45	2	5	999	100	2	0	163
5455906	2006	52	2	1	2	C44.7-Skin of lower limb and hip	8720/3: Malignant melanoma, NOS	1	2	1	1	1	1	2	2	45	2	5	999	100	2	0	157
5455920	2006	73	2	1	3	C44.7-Skin of lower limb and hip	8720/3: Malignant melanoma, NOS	1	2	1	1	1	1	2	2	27	1	5	999	100	2	0	158
5455968	2006	36	2	1	2	C44.7-Skin of lower limb and hip	8743/3: Superficial spreading melanoma	1	2	1	1	1	1	2	2	45	2	5	999	100	2	0	158
5456132	2006	43	1	1	2	C44.7-Skin of lower limb and hip	8720/3: Malignant melanoma, NOS	1	2	1	1	1	1	2	2	27	2	5	999	100	2	0	160
5456333	2006	84	2	1	3	C44.7-Skin of lower limb and hip	8720/3: Malignant melanoma, NOS	4	4	2	2	3	1	2	2	27	1	5	999	300	3	1	12
5456579	2006	55	1	1	2	C44.7-Skin of lower limb and hip	8720/3: Malignant melanoma, NOS	1	2	1	1	1	1	2	2	35	2	5	999	100	3	0	167
5456755	2006	64	2	1	2	C44.7-Skin of lower limb and hip	8743/3: Superficial spreading melanoma	1	2	1	1	1	1	2	2	45	2	5	999	100	2	1	132
5456901	2006	66	2	1	2	C44.7-Skin of lower limb and hip	8743/3: Superficial spreading melanoma	1	2	1	1	1	1	2	2	34	2	5	999	100	3	0	165
5456903	2006	40	2	1	2	C44.7-Skin of lower limb and hip	8720/3: Malignant melanoma, NOS	1	2	1	1	1	1	2	2	45	2	5	999	100	2	0	166
5456915	2006	42	2	1	2	C44.7-Skin of lower limb and hip	8720/3: Malignant melanoma, NOS	1	2	1	1	1	1	2	2	34	2	5	999	100	3	0	167
5456989	2006	53	2	1	2	C44.7-Skin of lower limb and hip	8720/3: Malignant melanoma, NOS	1	2	1	1	1	1	2	2	45	2	5	46	200	3	0	159
5456998	2006	57	2	1	3	C44.7-Skin of lower limb and hip	8720/3: Malignant melanoma, NOS	1	2	1	1	1	1	2	2	33	2	5	999	200	2	0	159
5457180	2006	55	2	2	1	C44.7-Skin of lower limb and hip	8744/3: Acral lentiginous melanoma, malignant	2	4	1	1	1	1	2	2	27	1	5	25	300	2	0	156
5457272	2006	58	2	1	2	C44.7-Skin of lower limb and hip	8721/3: Nodular melanoma	2	4	1	1	1	1	2	2	45	1	5	20	300	2	0	166
5457286	2006	38	2	1	2	C44.7-Skin of lower limb and hip	8720/3: Malignant melanoma, NOS	3	4	3	1	2	1	2	2	47	1	5	999	300	2	1	54
5457299	2006	67	2	1	3	C44.7-Skin of lower limb and hip	8720/3: Malignant melanoma, NOS	1	2	1	1	1	1	2	2	30	2	5	999	100	2	0	161
5457388	2006	62	1	1	2	C44.7-Skin of lower limb and hip	8720/3: Malignant melanoma, NOS	1	3	1	1	1	1	2	2	45	1	5	999	200	2	0	167
5457518	2006	47	2	1	2	C44.7-Skin of lower limb and hip	8720/3: Malignant melanoma, NOS	1	2	1	1	1	1	2	2	45	2	5	999	200	2	0	124
5457663	2006	63	2	1	2	C44.7-Skin of lower limb and hip	8743/3: Superficial spreading melanoma	1	2	1	1	1	1	2	2	30	2	5	999	100	2	0	164
5457922	2006	44	2	1	2	C44.7-Skin of lower limb and hip	8720/3: Malignant melanoma, NOS	1	3	1	1	1	1	2	2	47	1	5	999	300	3	0	142
5457938	2006	61	2	1	2	C44.7-Skin of lower limb and hip	8743/3: Superficial spreading melanoma	1	2	1	1	1	1	2	2	27	2	5	999	100	3	0	107
5457940	2006	83	2	1	3	C44.7-Skin of lower limb and hip	8744/3: Acral lentiginous melanoma, malignant	1	2	1	1	1	1	2	2	45	1	5	999	300	2	0	164
5458022	2006	53	1	1	3	C44.7-Skin of lower limb and hip	8720/3: Malignant melanoma, NOS	1	2	1	1	1	1	2	2	45	2	5	999	300	3	0	165
5458207	2006	41	2	1	2	C44.7-Skin of lower limb and hip	8720/3: Malignant melanoma, NOS	3	2	3	1	2	1	2	2	46	1	5	10	500	3	0	162
5458252	2006	47	2	1	3	C44.7-Skin of lower limb and hip	8720/3: Malignant melanoma, NOS	1	2	1	1	1	1	2	2	27	2	5	999	100	3	0	164
5458494	2006	37	1	1	2	C44.7-Skin of lower limb and hip	8720/3: Malignant melanoma, NOS	1	2	1	1	1	1	2	2	45	2	5	999	100	3	0	163
5458701	2006	74	2	1	2	C44.7-Skin of lower limb and hip	8720/3: Malignant melanoma, NOS	1	2	1	1	1	1	2	2	45	2	5	999	100	2	0	157
5458727	2006	35	2	1	3	C44.7-Skin of lower limb and hip	8720/3: Malignant melanoma, NOS	1	2	1	1	1	1	2	2	45	2	5	999	100	2	0	147
5458829	2008	55	2	1	2	C44.7-Skin of lower limb and hip	8720/3: Malignant melanoma, NOS	1	2	1	1	1	1	2	2	30	2	5	999	100	2	0	139
5458891	2006	57	2	1	2	C44.7-Skin of lower limb and hip	8743/3: Superficial spreading melanoma	1	2	1	1	1	1	2	2	30	2	5	999	100	2	0	163
5459432	2006	54	2	1	2	C44.7-Skin of lower limb and hip	8720/3: Malignant melanoma, NOS	1	2	1	1	1	1	2	2	30	2	5	999	100	3	0	163
5460819	2006	52	2	1	2	C44.7-Skin of lower limb and hip	8720/3: Malignant melanoma, NOS	1	2	1	1	1	1	2	2	45	1	5	999	100	3	0	157
5461189	2006	42	2	1	2	C44.7-Skin of lower limb and hip	8720/3: Malignant melanoma, NOS	3	6	2	1	2	1	2	2	60	1	5	35	500	2	1	34
5462052	2007	73	2	1	3	C44.7-Skin of lower limb and hip	8720/3: Malignant melanoma, NOS	1	3	1	1	1	1	2	2	47	1	5	999	300	3	1	86
5463561	2006	70	2	1	2	C44.7-Skin of lower limb and hip	8720/3: Malignant melanoma, NOS	1	3	1	1	1	1	2	2	30	1	5	999	300	2	0	165
5463719	2006	76	1	1	2	C44.7-Skin of lower limb and hip	8720/3: Malignant melanoma, NOS	2	4	1	1	1	1	2	2	47	1	5	32	100	3	1	78
5464056	2006	42	2	1	2	C44.7-Skin of lower limb and hip	8720/3: Malignant melanoma, NOS	1	2	1	1	1	1	2	2	45	1	5	5	200	3	0	166
5464288	2007	77	2	1	2	C44.7-Skin of lower limb and hip	8743/3: Superficial spreading melanoma	1	3	1	1	1	1	2	2	45	1	5	999	200	3	1	99
5465701	2006	73	1	1	1	C44.7-Skin of lower limb and hip	8743/3: Superficial spreading melanoma	1	2	1	1	1	1	2	2	45	2	5	999	200	3	0	167
5465853	2006	88	2	1	2	C44.7-Skin of lower limb and hip	8721/3: Nodular melanoma	3	5	4	1	2	1	2	2	27	1	5	14	300	2	1	73
5465920	2006	52	2	1	1	C44.7-Skin of lower limb and hip	8720/3: Malignant melanoma, NOS	1	2	1	1	1	1	2	2	46	2	5	999	100	3	0	161
5466608	2006	52	2	1	2	C44.7-Skin of lower limb and hip	8720/3: Malignant melanoma, NOS	1	2	1	1	1	1	2	2	31	2	5	30	100	2	0	159
5466617	2006	78	1	1	2	C44.7-Skin of lower limb and hip	8720/3: Malignant melanoma, NOS	1	3	1	1	1	1	2	2	34	1	5	150	200	3	1	143
5466729	2006	75	1	1	2	C44.7-Skin of lower limb and hip	8720/3: Malignant melanoma, NOS	1	2	1	1	1	1	2	2	45	2	5	20	100	2	0	159
5466798	2006	90	1	1	2	C44.7-Skin of lower limb and hip	8721/3: Nodular melanoma	1	2	1	1	1	1	2	2	45	2	5	999	300	2	1	32
5467205	2006	71	2	1	3	C44.7-Skin of lower limb and hip	8770/3: Mixed epithelioid and spindle cell melanoma	4	6	2	2	3	2	2	2	0	2	5	44	999	2	1	4
5467274	2005	61	1	1	2	C44.7-Skin of lower limb and hip	8744/3: Acral lentiginous melanoma, malignant	3	5	4	1	2	1	2	2	45	1	5	999	500	2	1	29
5467634	2006	60	2	1	2	C44.7-Skin of lower limb and hip	8720/3: Malignant melanoma, NOS	1	2	1	1	1	1	2	2	45	2	5	992	200	3	0	161
5467777	2006	48	1	1	1	C44.7-Skin of lower limb and hip	8720/3: Malignant melanoma, NOS	1	2	1	1	1	1	2	2	45	2	5	999	100	2	0	157
5468052	2006	46	2	1	2	C44.7-Skin of lower limb and hip	8720/3: Malignant melanoma, NOS	1	2	1	1	1	2	2	2	0	2	5	999	100	3	0	163
5468542	2006	74	2	1	2	C44.7-Skin of lower limb and hip	8743/3: Superficial spreading melanoma	1	2	1	1	1	1	2	2	45	1	5	999	200	3	1	146
5469386	2007	39	1	1	1	C44.7-Skin of lower limb and hip	8720/3: Malignant melanoma, NOS	2	4	1	1	1	1	2	2	45	1	5	999	300	2	0	145
5469595	2007	45	2	1	2	C44.7-Skin of lower limb and hip	8720/3: Malignant melanoma, NOS	2	4	1	1	1	1	2	2	27	2	5	999	300	3	0	151
5470670	2007	77	2	1	2	C44.7-Skin of lower limb and hip	8720/3: Malignant melanoma, NOS	1	2	1	1	1	1	2	2	45	2	5	999	100	2	0	149
5471259	2007	38	2	1	1	C44.7-Skin of lower limb and hip	8743/3: Superficial spreading melanoma	1	2	1	1	1	1	2	2	45	1	5	9	200	3	0	147
5471348	2007	41	2	1	2	C44.7-Skin of lower limb and hip	8721/3: Nodular melanoma	3	4	2	1	2	1	2	2	45	1	5	999	300	3	0	155
5471494	2007	67	2	1	2	C44.7-Skin of lower limb and hip	8720/3: Malignant melanoma, NOS	1	2	1	1	1	1	2	2	27	2	5	65	100	2	0	91
5471584	2007	46	2	1	2	C44.7-Skin of lower limb and hip	8720/3: Malignant melanoma, NOS	1	2	1	1	1	1	2	2	20	2	5	999	100	2	0	150
5471813	2007	38	2	1	2	C44.7-Skin of lower limb and hip	8720/3: Malignant melanoma, NOS	1	2	1	1	1	1	2	2	45	1	5	999	200	3	0	145
5471916	2007	69	2	1	2	C44.7-Skin of lower limb and hip	8743/3: Superficial spreading melanoma	1	2	1	1	1	1	2	2	27	2	5	991	400	3	1	143
5472217	2007	26	2	1	1	C44.7-Skin of lower limb and hip	8720/3: Malignant melanoma, NOS	1	2	1	1	1	1	2	2	45	1	5	999	200	2	0	140
5472355	2007	61	2	3	2	C44.7-Skin of lower limb and hip	8721/3: Nodular melanoma	2	5	1	1	1	1	2	2	60	1	5	23	300	3	0	149
5472597	2007	28	1	1	1	C44.7-Skin of lower limb and hip	8720/3: Malignant melanoma, NOS	3	4	2	1	2	1	2	2	45	1	5	999	300	3	0	148
5472695	2007	91	2	1	1	C44.7-Skin of lower limb and hip	8720/3: Malignant melanoma, NOS	1	2	1	1	1	1	2	2	45	2	5	3	100	3	1	88
5472902	2007	77	2	1	3	C44.7-Skin of lower limb and hip	8720/3: Malignant melanoma, NOS	1	2	1	1	1	1	2	2	45	2	5	999	100	2	1	105
5473025	2007	58	2	1	2	C44.7-Skin of lower limb and hip	8720/3: Malignant melanoma, NOS	1	2	1	1	1	1	2	2	47	2	5	999	100	3	0	137
5473357	2007	70	2	1	2	C44.7-Skin of lower limb and hip	8720/3: Malignant melanoma, NOS	1	2	1	1	1	1	2	2	46	1	5	4	400	2	1	31
5473610	2007	54	2	1	2	C44.7-Skin of lower limb and hip	8720/3: Malignant melanoma, NOS	1	3	1	1	1	1	2	2	45	1	5	999	300	2	0	134
5473914	2007	79	2	3	3	C44.7-Skin of lower limb and hip	8720/3: Malignant melanoma, NOS	1	2	1	1	1	1	2	2	31	1	5	991	400	2	1	95
5474250	2007	49	2	1	2	C44.7-Skin of lower limb and hip	8743/3: Superficial spreading melanoma	1	2	1	1	1	1	2	2	45	2	5	991	400	3	0	151
5474889	2007	61	1	1	2	C44.7-Skin of lower limb and hip	8743/3: Superficial spreading melanoma	1	2	1	1	1	1	2	2	47	1	5	999	300	2	1	75
5474911	2007	58	2	1	2	C44.7-Skin of lower limb and hip	8720/3: Malignant melanoma, NOS	1	3	1	1	1	1	2	2	45	1	5	999	300	2	0	150
5474979	2007	73	2	2	3	C44.7-Skin of lower limb and hip	8744/3: Acral lentiginous melanoma, malignant	2	5	1	1	1	1	2	2	32	2	5	999	300	2	1	40
5475540	2007	39	1	1	2	C44.7-Skin of lower limb and hip	8720/3: Malignant melanoma, NOS	1	2	1	1	1	1	2	2	47	2	5	999	200	3	0	154
5477543	2007	86	1	1	2	C44.7-Skin of lower limb and hip	8744/3: Acral lentiginous melanoma, malignant	2	3	1	1	1	1	2	2	31	2	5	156	100	3	1	50
5477617	2007	59	1	1	2	C44.7-Skin of lower limb and hip	8720/3: Malignant melanoma, NOS	2	3	1	1	1	1	2	2	45	2	5	999	300	2	1	68
5477859	2007	40	2	1	1	C44.7-Skin of lower limb and hip	8771/3: Epithelioid cell melanoma	1	2	1	1	1	1	2	2	47	1	5	7	300	3	0	149
5477983	2007	48	2	1	1	C44.7-Skin of lower limb and hip	8743/3: Superficial spreading melanoma	1	3	1	1	1	1	2	2	47	1	5	999	300	3	0	149
5478175	2007	59	1	1	1	C44.7-Skin of lower limb and hip	8720/3: Malignant melanoma, NOS	3	5	3	1	2	1	2	2	47	1	5	999	500	2	1	33
5479468	2007	24	2	1	1	C44.7-Skin of lower limb and hip	8743/3: Superficial spreading melanoma	1	2	1	1	1	1	2	2	45	2	5	999	200	2	0	149
5479533	2007	50	2	1	2	C44.7-Skin of lower limb and hip	8720/3: Malignant melanoma, NOS	1	2	1	1	1	1	2	2	45	2	5	999	100	3	0	153
5479538	2007	55	2	1	2	C44.7-Skin of lower limb and hip	8720/3: Malignant melanoma, NOS	1	2	1	1	1	1	2	2	45	2	5	999	200	2	0	150
5479590	2007	54	2	1	2	C44.7-Skin of lower limb and hip	8720/3: Malignant melanoma, NOS	1	3	1	1	1	1	2	2	45	1	5	999	300	3	0	149
5479637	2007	78	1	1	1	C44.7-Skin of lower limb and hip	8743/3: Superficial spreading melanoma	1	2	1	1	1	1	2	2	45	2	5	999	200	2	1	83
5479655	2007	56	1	1	1	C44.7-Skin of lower limb and hip	8743/3: Superficial spreading melanoma	1	3	1	1	1	1	2	2	47	1	5	999	300	2	1	54
5479902	2007	59	2	1	2	C44.7-Skin of lower limb and hip	8743/3: Superficial spreading melanoma	1	2	1	1	1	1	2	2	45	2	5	999	100	3	0	154
5479928	2007	56	2	1	2	C44.7-Skin of lower limb and hip	8720/3: Malignant melanoma, NOS	1	2	1	1	1	1	2	2	45	1	5	999	300	3	0	152
5479976	2007	49	2	1	2	C44.7-Skin of lower limb and hip	8720/3: Malignant melanoma, NOS	1	2	1	1	1	1	2	2	45	2	5	999	200	2	0	123
5480025	2007	47	2	1	3	C44.7-Skin of lower limb and hip	8720/3: Malignant melanoma, NOS	3	2	2	1	2	1	2	2	45	1	5	999	200	3	1	75
5480110	2007	85	2	1	3	C44.7-Skin of lower limb and hip	8720/3: Malignant melanoma, NOS	1	2	1	1	1	1	2	2	45	2	5	999	200	3	1	23
5480122	2007	84	1	1	2	C44.7-Skin of lower limb and hip	8720/3: Malignant melanoma, NOS	1	3	1	1	1	1	2	2	46	2	5	999	300	2	1	29
5480280	2007	59	2	1	2	C44.7-Skin of lower limb and hip	8743/3: Superficial spreading melanoma	1	2	1	1	1	1	2	2	45	2	5	999	100	3	0	148
5480294	2007	45	2	1	2	C44.7-Skin of lower limb and hip	8720/3: Malignant melanoma, NOS	1	2	1	1	1	1	2	2	45	2	5	999	300	3	0	25
5480639	2007	59	2	1	2	C44.7-Skin of lower limb and hip	8720/3: Malignant melanoma, NOS	1	3	1	1	1	1	2	2	45	1	5	140	300	3	0	154
5480698	2007	47	1	1	2	C44.7-Skin of lower limb and hip	8743/3: Superficial spreading melanoma	1	2	1	1	1	1	2	2	45	1	5	999	300	3	0	148
5480701	2007	5	2	1	1	C44.7-Skin of lower limb and hip	8720/3: Malignant melanoma, NOS	3	5	3	1	2	1	2	2	47	1	5	7	300	2	0	153
5480748	2007	44	2	1	2	C44.7-Skin of lower limb and hip	8720/3: Malignant melanoma, NOS	1	2	1	1	1	1	2	2	45	1	5	999	300	2	0	148
5480766	2007	47	1	1	2	C44.7-Skin of lower limb and hip	8720/3: Malignant melanoma, NOS	1	2	1	1	1	1	2	2	45	1	5	999	300	2	0	147
5480957	2007	64	1	1	2	C44.7-Skin of lower limb and hip	8720/3: Malignant melanoma, NOS	1	2	1	1	1	1	2	2	33	2	5	999	100	2	0	150
5481469	2007	59	2	1	2	C44.7-Skin of lower limb and hip	8720/3: Malignant melanoma, NOS	1	2	1	1	1	1	2	2	33	2	5	999	100	3	0	150
5481560	2007	34	2	1	2	C44.7-Skin of lower limb and hip	8743/3: Superficial spreading melanoma	1	2	1	1	1	1	2	2	45	2	5	999	100	2	0	146
5481634	2007	61	2	1	1	C44.7-Skin of lower limb and hip	8720/3: Malignant melanoma, NOS	1	2	1	1	1	1	2	2	45	1	5	999	300	2	0	150
5481645	2007	72	2	1	1	C44.7-Skin of lower limb and hip	8720/3: Malignant melanoma, NOS	1	2	1	1	1	1	2	2	46	2	5	999	100	2	0	145
5481705	2007	85	2	1	1	C44.7-Skin of lower limb and hip	8720/3: Malignant melanoma, NOS	2	4	1	1	1	1	2	2	30	2	5	30	300	2	1	35
5481986	2007	52	2	1	2	C44.7-Skin of lower limb and hip	8720/3: Malignant melanoma, NOS	1	2	1	1	1	1	2	2	45	2	5	999	100	3	0	147
5482028	2007	43	1	1	2	C44.7-Skin of lower limb and hip	8721/3: Nodular melanoma	2	5	1	1	1	1	2	2	47	1	5	999	300	3	0	138
5482160	2007	57	2	1	2	C44.7-Skin of lower limb and hip	8720/3: Malignant melanoma, NOS	1	3	1	1	1	1	2	2	45	1	5	999	300	2	0	149
5482165	2007	76	2	1	3	C44.7-Skin of lower limb and hip	8721/3: Nodular melanoma	3	5	3	1	2	1	2	2	47	1	5	24	500	3	1	28
5482227	2007	47	2	1	2	C44.7-Skin of lower limb and hip	8720/3: Malignant melanoma, NOS	1	2	1	1	1	1	2	2	31	1	5	999	300	3	0	148
5482293	2007	44	1	3	2	C44.7-Skin of lower limb and hip	8720/3: Malignant melanoma, NOS	1	3	1	1	1	1	2	2	45	1	5	999	300	2	0	146
5482312	2007	56	2	1	1	C44.7-Skin of lower limb and hip	8720/3: Malignant melanoma, NOS	1	2	1	1	1	1	2	2	45	2	5	999	200	2	0	151
5482339	2007	54	2	1	2	C44.7-Skin of lower limb and hip	8743/3: Superficial spreading melanoma	1	2	1	1	1	1	2	2	45	2	5	999	200	3	0	148
5482449	2007	54	2	1	3	C44.7-Skin of lower limb and hip	8720/3: Malignant melanoma, NOS	1	2	1	1	1	1	2	2	27	1	5	999	300	2	0	148
5482536	2007	44	1	1	2	C44.7-Skin of lower limb and hip	8720/3: Malignant melanoma, NOS	1	2	1	1	1	1	2	2	46	2	5	999	100	2	0	151
5482835	2007	54	1	1	2	C44.7-Skin of lower limb and hip	8720/3: Malignant melanoma, NOS	1	2	1	1	1	1	2	2	45	1	5	999	300	3	0	155
5483649	2007	41	2	1	2	C44.7-Skin of lower limb and hip	8720/3: Malignant melanoma, NOS	1	3	1	1	1	1	2	2	34	1	5	999	300	2	0	155
5483694	2007	91	2	1	2	C44.7-Skin of lower limb and hip	8720/3: Malignant melanoma, NOS	1	2	1	1	1	1	2	2	27	2	5	999	100	3	1	8
5483751	2007	25	2	1	1	C44.7-Skin of lower limb and hip	8720/3: Malignant melanoma, NOS	1	2	1	1	1	1	2	2	47	1	5	999	200	3	0	152
5483784	2007	26	2	1	2	C44.7-Skin of lower limb and hip	8720/3: Malignant melanoma, NOS	1	2	1	1	1	1	2	2	45	2	5	999	400	3	0	151
5483784	2007	27	2	1	2	C44.7-Skin of lower limb and hip	8720/3: Malignant melanoma, NOS	1	2	1	1	1	1	2	2	45	2	5	999	100	3	0	148
5483951	2007	55	2	1	3	C44.7-Skin of lower limb and hip	8720/3: Malignant melanoma, NOS	1	2	1	1	1	1	2	2	45	2	5	999	100	3	0	31
5483960	2007	66	2	1	2	C44.7-Skin of lower limb and hip	8720/3: Malignant melanoma, NOS	1	2	1	1	1	1	2	2	27	2	5	999	100	2	0	148
5484059	2007	49	2	1	2	C44.7-Skin of lower limb and hip	8720/3: Malignant melanoma, NOS	1	2	1	1	1	1	2	2	45	2	5	999	100	3	0	152
5484067	2007	61	2	1	2	C44.7-Skin of lower limb and hip	8720/3: Malignant melanoma, NOS	1	3	1	1	1	1	2	2	47	1	5	999	300	3	0	152
5484231	2007	53	2	1	2	C44.7-Skin of lower limb and hip	8720/3: Malignant melanoma, NOS	1	2	1	1	1	1	2	2	27	2	5	999	100	3	0	148
5484418	2007	57	2	1	3	C44.7-Skin of lower limb and hip	8720/3: Malignant melanoma, NOS	1	2	1	1	1	1	2	2	45	2	5	999	200	3	0	147
5484561	2007	56	1	1	2	C44.7-Skin of lower limb and hip	8720/3: Malignant melanoma, NOS	1	2	1	1	1	1	2	2	45	1	5	999	300	3	0	152
5484647	2007	49	1	1	2	C44.7-Skin of lower limb and hip	8720/3: Malignant melanoma, NOS	1	2	1	1	1	1	2	2	33	1	5	999	300	2	0	133
5484697	2007	74	2	1	3	C44.7-Skin of lower limb and hip	8743/3: Superficial spreading melanoma	1	2	1	1	1	1	2	2	46	1	5	999	200	3	1	140
5485279	2007	79	2	1	3	C44.7-Skin of lower limb and hip	8720/3: Malignant melanoma, NOS	2	5	1	1	1	1	2	2	47	1	5	20	300	3	0	154
5485309	2007	50	2	1	1	C44.7-Skin of lower limb and hip	8720/3: Malignant melanoma, NOS	1	2	1	1	1	1	2	2	46	2	5	999	200	2	0	150
5485624	2007	74	2	1	2	C44.7-Skin of lower limb and hip	8720/3: Malignant melanoma, NOS	1	2	1	1	1	1	2	2	35	2	5	999	100	3	0	155
5486315	2007	58	2	1	2	C44.7-Skin of lower limb and hip	8720/3: Malignant melanoma, NOS	1	2	1	1	1	1	2	2	27	2	5	999	100	2	0	148
5486334	2007	66	1	1	2	C44.7-Skin of lower limb and hip	8720/3: Malignant melanoma, NOS	1	3	1	1	1	1	2	2	45	1	5	999	300	3	1	88
5486341	2007	40	2	1	2	C44.7-Skin of lower limb and hip	8720/3: Malignant melanoma, NOS	1	2	1	1	1	1	2	2	30	2	5	999	100	2	0	149
5486531	2007	78	2	1	3	C44.7-Skin of lower limb and hip	8720/3: Malignant melanoma, NOS	1	3	1	1	1	1	2	2	45	2	5	999	200	2	1	120
5486588	2007	32	2	1	2	C44.7-Skin of lower limb and hip	8720/3: Malignant melanoma, NOS	1	2	1	1	1	1	2	2	45	2	5	999	100	3	0	146
5486691	2007	48	2	1	2	C44.7-Skin of lower limb and hip	8720/3: Malignant melanoma, NOS	1	2	1	1	1	1	2	2	45	2	5	999	100	2	0	150
5486813	2007	59	2	1	2	C44.7-Skin of lower limb and hip	8721/3: Nodular melanoma	2	4	1	1	1	1	2	2	45	1	5	999	300	2	0	152
5486836	2007	61	1	1	2	C44.7-Skin of lower limb and hip	8720/3: Malignant melanoma, NOS	1	2	1	1	1	1	2	2	30	2	5	999	100	2	0	148
5486982	2007	43	2	1	2	C44.7-Skin of lower limb and hip	8720/3: Malignant melanoma, NOS	1	2	1	1	1	1	2	2	30	2	5	999	200	2	0	145
5487042	2007	66	1	1	2	C44.7-Skin of lower limb and hip	8720/3: Malignant melanoma, NOS	1	2	1	1	1	1	2	2	45	2	5	999	100	3	0	148
5487119	2007	51	2	1	2	C44.7-Skin of lower limb and hip	8720/3: Malignant melanoma, NOS	1	2	1	1	1	1	2	2	45	2	5	999	100	3	0	144
5487126	2007	59	2	1	2	C44.7-Skin of lower limb and hip	8720/3: Malignant melanoma, NOS	1	2	1	1	1	1	2	2	45	1	5	999	300	2	0	148
5487233	2008	39	2	1	3	C44.7-Skin of lower limb and hip	8720/3: Malignant melanoma, NOS	1	2	1	1	1	1	2	2	45	2	5	999	100	3	0	133
5487375	2007	45	2	1	2	C44.7-Skin of lower limb and hip	8720/3: Malignant melanoma, NOS	1	2	1	1	1	1	2	2	30	1	5	999	100	3	0	147
5487383	2007	44	2	1	2	C44.7-Skin of lower limb and hip	8720/3: Malignant melanoma, NOS	1	2	1	1	1	1	2	2	27	2	5	999	100	3	0	13
5487506	2007	65	1	1	2	C44.7-Skin of lower limb and hip	8745/3: Desmoplastic melanoma, malignant	4	5	2	2	3	1	2	2	60	2	5	999	500	2	1	23
5487640	2007	48	1	1	2	C44.7-Skin of lower limb and hip	8743/3: Superficial spreading melanoma	1	2	1	1	1	1	2	2	27	2	5	999	100	2	0	145
5487660	2007	43	2	1	2	C44.7-Skin of lower limb and hip	8743/3: Superficial spreading melanoma	1	3	1	1	1	1	2	2	45	1	5	999	200	2	0	155
5487986	2007	48	2	1	2	C44.7-Skin of lower limb and hip	8720/3: Malignant melanoma, NOS	1	2	1	1	1	1	2	2	30	2	5	999	200	2	0	151
5487996	2007	44	1	1	2	C44.7-Skin of lower limb and hip	8720/3: Malignant melanoma, NOS	2	5	1	1	2	1	2	2	47	1	5	999	500	3	0	151
5488000	2007	33	2	1	2	C44.7-Skin of lower limb and hip	8743/3: Superficial spreading melanoma	1	2	1	1	1	1	2	2	31	1	5	2	300	3	0	153
5488131	2007	72	1	1	2	C44.7-Skin of lower limb and hip	8743/3: Superficial spreading melanoma	1	2	1	1	1	1	2	2	45	2	5	999	100	3	0	145
5488174	2007	69	2	1	2	C44.7-Skin of lower limb and hip	8771/3: Epithelioid cell melanoma	3	3	2	1	2	1	2	2	31	1	5	4	300	3	0	146
5488526	2007	71	2	1	2	C44.7-Skin of lower limb and hip	8720/3: Malignant melanoma, NOS	1	2	1	1	1	1	2	2	31	2	5	999	100	3	0	151
5488807	2007	45	2	1	2	C44.7-Skin of lower limb and hip	8720/3: Malignant melanoma, NOS	1	2	1	1	1	1	2	2	31	2	5	999	100	3	0	154
5488808	2007	32	2	1	3	C44.7-Skin of lower limb and hip	8720/3: Malignant melanoma, NOS	1	2	1	1	1	1	2	2	45	2	5	80	200	3	0	148
5488916	2007	24	2	1	1	C44.7-Skin of lower limb and hip	8720/3: Malignant melanoma, NOS	1	2	1	1	1	1	2	2	30	2	5	999	100	2	0	146
5488930	2007	45	1	1	2	C44.7-Skin of lower limb and hip	8720/3: Malignant melanoma, NOS	1	2	1	1	1	1	2	2	30	2	5	999	200	2	0	151
5489577	2007	61	1	1	2	C44.7-Skin of lower limb and hip	8720/3: Malignant melanoma, NOS	1	2	1	1	1	1	2	2	30	2	5	999	100	2	0	150
5489758	2007	57	2	1	2	C44.7-Skin of lower limb and hip	8720/3: Malignant melanoma, NOS	1	2	1	1	1	1	2	2	45	2	5	999	200	2	0	98
5489871	2009	82	2	1	2	C44.7-Skin of lower limb and hip	8743/3: Superficial spreading melanoma	2	4	1	1	1	1	2	2	45	1	5	999	300	3	1	20
5490560	2007	50	2	1	2	C44.7-Skin of lower limb and hip	8721/3: Nodular melanoma	2	4	1	1	1	1	2	2	45	1	5	8	300	2	1	95
5490724	2007	56	2	1	1	C44.7-Skin of lower limb and hip	8721/3: Nodular melanoma	1	2	1	1	1	1	2	2	45	1	5	999	300	3	0	151
5491397	2007	58	1	1	3	C44.7-Skin of lower limb and hip	8720/3: Malignant melanoma, NOS	1	2	1	1	1	1	2	2	31	2	5	999	100	2	0	150
5491724	2007	62	1	1	2	C44.7-Skin of lower limb and hip	8743/3: Superficial spreading melanoma	1	2	1	1	1	1	2	2	45	2	5	999	100	3	1	128
5491900	2007	48	2	1	2	C44.7-Skin of lower limb and hip	8743/3: Superficial spreading melanoma	1	2	1	1	1	1	2	2	45	2	5	4	100	3	0	154
5493463	2007	59	2	1	2	C44.7-Skin of lower limb and hip	8742/3: Lentigo maligna melanoma	1	2	1	1	1	1	2	2	27	2	5	999	100	3	0	155
5494142	2007	39	2	1	2	C44.7-Skin of lower limb and hip	8743/3: Superficial spreading melanoma	1	2	1	1	1	1	2	2	31	2	5	4	100	3	0	125
5494269	2007	68	1	1	1	C44.7-Skin of lower limb and hip	8720/3: Malignant melanoma, NOS	1	2	1	1	1	1	2	2	45	2	5	11	100	3	0	154
5494277	2007	61	1	1	2	C44.7-Skin of lower limb and hip	8743/3: Superficial spreading melanoma	2	4	1	1	1	1	2	2	30	1	5	14	300	3	0	151
5494426	2007	77	1	1	2	C44.7-Skin of lower limb and hip	8720/3: Malignant melanoma, NOS	3	3	2	1	2	1	2	2	33	1	5	999	100	3	1	10
5494557	2007	51	1	1	2	C44.7-Skin of lower limb and hip	8720/3: Malignant melanoma, NOS	1	2	1	1	1	1	2	2	31	2	5	4	100	3	0	149
5495093	2007	71	1	1	3	C44.7-Skin of lower limb and hip	8720/3: Malignant melanoma, NOS	1	2	1	1	1	1	2	2	45	2	5	999	300	3	0	149
5496637	2007	64	2	1	3	C44.7-Skin of lower limb and hip	8743/3: Superficial spreading melanoma	1	2	1	1	1	1	2	2	45	2	5	999	200	2	0	151
5497052	2007	65	2	1	2	C44.7-Skin of lower limb and hip	8743/3: Superficial spreading melanoma	1	2	1	1	1	1	2	2	30	2	5	8	100	2	1	77
5497195	2007	59	2	1	3	C44.7-Skin of lower limb and hip	8743/3: Superficial spreading melanoma	1	2	1	1	1	1	2	2	27	2	5	999	400	2	0	137
5500019	2007	81	2	1	3	C44.7-Skin of lower limb and hip	8721/3: Nodular melanoma	3	5	3	1	2	1	2	2	45	1	5	999	300	2	1	39
5500050	2007	83	2	1	3	C44.7-Skin of lower limb and hip	8721/3: Nodular melanoma	1	2	1	1	1	1	2	2	30	2	5	999	300	3	1	51
5500566	2007	42	2	1	2	C44.7-Skin of lower limb and hip	8743/3: Superficial spreading melanoma	3	2	3	1	2	1	2	2	20	1	5	35	300	2	0	144
5501255	2007	41	1	1	1	C44.7-Skin of lower limb and hip	8772/3: Spindle cell melanoma, NOS	3	4	3	1	2	1	2	2	27	1	5	999	500	2	1	24
5503455	2007	73	2	1	2	C44.7-Skin of lower limb and hip	8743/3: Superficial spreading melanoma	2	3	1	1	1	1	2	2	45	1	5	15	300	3	0	147
5504478	2008	59	2	1	2	C44.7-Skin of lower limb and hip	8720/3: Malignant melanoma, NOS	1	2	1	1	1	1	2	2	30	1	5	999	200	2	1	65
5504562	2007	41	2	1	2	C44.7-Skin of lower limb and hip	8743/3: Superficial spreading melanoma	1	2	1	1	1	1	2	2	27	2	5	999	100	3	0	150
5504851	2008	81	1	1	2	C44.7-Skin of lower limb and hip	8720/3: Malignant melanoma, NOS	1	2	1	1	1	1	2	2	45	2	5	999	300	2	1	25
5505054	2008	68	1	1	2	C44.7-Skin of lower limb and hip	8720/3: Malignant melanoma, NOS	1	2	1	1	1	1	2	2	46	2	5	18	200	3	0	137
5505294	2008	38	2	1	2	C44.7-Skin of lower limb and hip	8720/3: Malignant melanoma, NOS	1	2	1	1	1	1	2	2	45	2	5	999	100	3	0	137
5505379	2008	30	2	1	1	C44.7-Skin of lower limb and hip	8720/3: Malignant melanoma, NOS	2	4	1	1	1	1	2	2	30	1	5	10	300	3	1	35
5507769	2008	53	2	1	1	C44.7-Skin of lower limb and hip	8720/3: Malignant melanoma, NOS	1	2	1	1	1	1	2	2	45	2	5	999	100	2	0	139
5508809	2008	47	1	1	1	C44.7-Skin of lower limb and hip	8720/3: Malignant melanoma, NOS	1	2	1	1	1	1	2	2	45	2	5	999	200	3	0	138
5509020	2008	41	2	1	2	C44.7-Skin of lower limb and hip	8743/3: Superficial spreading melanoma	1	2	1	1	1	1	2	2	45	2	5	999	200	3	0	26
5509270	2008	67	1	1	2	C44.7-Skin of lower limb and hip	8743/3: Superficial spreading melanoma	1	2	1	1	1	1	2	2	45	1	5	14	100	3	0	142
5509337	2008	80	1	1	2	C44.7-Skin of lower limb and hip	8721/3: Nodular melanoma	1	2	1	1	1	1	2	2	45	1	5	999	300	3	1	50
5509866	2008	89	2	1	3	C44.7-Skin of lower limb and hip	8720/3: Malignant melanoma, NOS	1	2	1	1	1	1	2	2	45	2	5	999	200	3	1	71
5510564	2008	37	2	1	2	C44.7-Skin of lower limb and hip	8720/3: Malignant melanoma, NOS	1	2	1	1	1	1	2	2	45	2	5	999	300	2	0	143
5510759	2008	68	2	1	1	C44.7-Skin of lower limb and hip	8720/3: Malignant melanoma, NOS	1	2	1	1	1	1	2	2	45	2	5	999	100	2	0	132
5510763	2008	66	2	1	1	C44.7-Skin of lower limb and hip	8720/3: Malignant melanoma, NOS	1	2	1	1	1	1	2	2	45	2	5	999	300	3	0	132
5510765	2008	36	2	1	1	C44.7-Skin of lower limb and hip	8743/3: Superficial spreading melanoma	1	2	1	1	1	1	2	2	45	1	5	999	100	3	0	141
5510987	2008	47	2	1	2	C44.7-Skin of lower limb and hip	8720/3: Malignant melanoma, NOS	1	2	1	1	1	1	2	2	45	2	5	999	100	2	0	142
5510994	2008	48	2	1	2	C44.7-Skin of lower limb and hip	8720/3: Malignant melanoma, NOS	1	3	1	1	1	1	2	2	45	1	5	999	300	2	0	91
5511071	2008	49	2	1	2	C44.7-Skin of lower limb and hip	8720/3: Malignant melanoma, NOS	1	2	1	1	1	1	2	2	45	1	5	999	200	2	0	97
5511081	2008	28	2	1	2	C44.7-Skin of lower limb and hip	8720/3: Malignant melanoma, NOS	1	2	1	1	1	1	2	2	30	2	5	999	100	2	0	49
5511115	2008	38	2	1	2	C44.7-Skin of lower limb and hip	8720/3: Malignant melanoma, NOS	1	2	1	1	1	1	2	2	30	2	5	999	100	2	0	142
5511188	2008	58	1	1	2	C44.7-Skin of lower limb and hip	8720/3: Malignant melanoma, NOS	3	3	2	1	2	1	2	2	46	1	5	21	300	3	0	143
5511723	2008	58	2	1	2	C44.7-Skin of lower limb and hip	8743/3: Superficial spreading melanoma	1	2	1	1	1	1	2	2	47	1	5	999	300	2	0	140
5511731	2008	80	2	1	2	C44.7-Skin of lower limb and hip	8720/3: Malignant melanoma, NOS	1	2	1	1	2	1	2	2	45	1	5	999	500	3	0	137
5511754	2008	41	2	1	3	C44.7-Skin of lower limb and hip	8743/3: Superficial spreading melanoma	3	4	3	1	2	1	2	2	47	1	5	14	300	3	1	133
5511993	2008	44	2	1	2	C44.7-Skin of lower limb and hip	8720/3: Malignant melanoma, NOS	1	2	1	1	1	1	2	2	30	1	5	999	300	3	0	138
5512039	2008	69	1	1	2	C44.7-Skin of lower limb and hip	8743/3: Superficial spreading melanoma	2	4	1	1	1	1	2	2	47	1	5	20	200	2	0	142
5512054	2008	53	1	1	1	C44.7-Skin of lower limb and hip	8720/3: Malignant melanoma, NOS	1	2	1	1	1	1	2	2	45	2	5	999	100	3	0	141
5512152	2007	77	2	1	2	C44.7-Skin of lower limb and hip	8720/3: Malignant melanoma, NOS	1	2	1	1	1	1	2	2	30	2	5	999	100	3	0	145
5512408	2008	56	1	1	2	C44.7-Skin of lower limb and hip	8720/3: Malignant melanoma, NOS	1	3	1	1	1	1	2	2	45	1	5	999	300	3	0	136
5512457	2008	85	2	1	3	C44.7-Skin of lower limb and hip	8743/3: Superficial spreading melanoma	1	2	1	1	1	1	2	2	47	1	5	25	300	2	1	98
5512610	2008	70	1	1	2	C44.7-Skin of lower limb and hip	8720/3: Malignant melanoma, NOS	1	2	1	1	1	1	2	2	45	2	5	999	200	2	0	143
5512632	2008	35	2	1	2	C44.7-Skin of lower limb and hip	8720/3: Malignant melanoma, NOS	1	2	1	1	1	1	2	2	31	2	5	999	100	2	0	136
5512795	2008	67	2	1	2	C44.7-Skin of lower limb and hip	8770/3: Mixed epithelioid and spindle cell melanoma	1	3	1	1	1	1	2	2	45	2	5	999	300	2	1	100
5512814	2008	48	2	1	2	C44.7-Skin of lower limb and hip	8720/3: Malignant melanoma, NOS	1	3	1	1	1	1	2	2	30	1	5	999	200	3	0	133
5512816	2008	41	2	1	2	C44.7-Skin of lower limb and hip	8720/3: Malignant melanoma, NOS	1	2	1	1	1	1	2	2	30	2	5	999	200	2	0	136
5512831	2008	30	2	1	2	C44.7-Skin of lower limb and hip	8720/3: Malignant melanoma, NOS	1	2	1	1	1	1	2	2	47	1	5	999	200	3	0	136
5512989	2008	46	2	1	2	C44.7-Skin of lower limb and hip	8720/3: Malignant melanoma, NOS	1	2	1	1	1	1	2	2	30	2	5	999	200	2	0	136
5513009	2009	71	2	1	3	C44.7-Skin of lower limb and hip	8720/3: Malignant melanoma, NOS	1	2	1	1	1	1	2	2	45	1	5	999	200	2	0	122
5513010	2008	43	2	1	3	C44.7-Skin of lower limb and hip	8743/3: Superficial spreading melanoma	1	2	1	1	1	1	2	2	31	2	5	999	100	2	0	141
5513096	2008	56	2	1	2	C44.7-Skin of lower limb and hip	8720/3: Malignant melanoma, NOS	1	2	1	1	1	1	2	2	27	2	5	999	200	2	0	143
5513125	2005	93	2	1	3	C44.7-Skin of lower limb and hip	8743/3: Superficial spreading melanoma	2	4	1	1	1	1	2	2	27	2	5	999	300	3	1	30
5513148	2008	56	2	1	2	C44.7-Skin of lower limb and hip	8720/3: Malignant melanoma, NOS	1	2	1	1	1	1	2	2	45	2	5	999	100	2	0	142
5513201	2008	62	2	1	2	C44.7-Skin of lower limb and hip	8720/3: Malignant melanoma, NOS	1	3	1	1	1	1	2	2	30	1	5	999	300	2	0	138
5513642	2008	55	2	1	2	C44.7-Skin of lower limb and hip	8743/3: Superficial spreading melanoma	2	4	1	1	1	1	2	2	30	1	5	18	300	2	0	135
5513995	2008	40	2	1	3	C44.7-Skin of lower limb and hip	8720/3: Malignant melanoma, NOS	2	4	1	1	1	1	2	2	46	1	5	999	300	2	1	87
5514274	2008	59	2	1	2	C44.7-Skin of lower limb and hip	8720/3: Malignant melanoma, NOS	1	2	1	1	1	1	2	2	47	2	5	999	300	3	0	133
5514388	2007	39	1	1	2	C44.7-Skin of lower limb and hip	8720/3: Malignant melanoma, NOS	1	2	1	1	1	1	2	2	30	2	5	999	200	2	0	154
5514458	2007	55	2	1	3	C44.7-Skin of lower limb and hip	8720/3: Malignant melanoma, NOS	1	3	1	1	1	1	2	2	45	1	5	30	300	2	0	154
5514811	2008	38	2	1	1	C44.7-Skin of lower limb and hip	8743/3: Superficial spreading melanoma	1	2	1	1	1	1	2	2	30	2	5	999	300	2	0	138
5514928	2008	66	2	1	2	C44.7-Skin of lower limb and hip	8743/3: Superficial spreading melanoma	1	2	1	1	1	1	2	2	47	1	5	125	200	2	0	139
5515314	2008	70	2	1	3	C44.7-Skin of lower limb and hip	8720/3: Malignant melanoma, NOS	1	2	1	1	1	1	2	2	45	2	5	999	100	3	0	139
5515331	2008	85	2	1	3	C44.7-Skin of lower limb and hip	8720/3: Malignant melanoma, NOS	2	4	1	1	1	1	2	2	45	2	5	999	300	2	1	86
5515353	2008	68	2	1	1	C44.7-Skin of lower limb and hip	8720/3: Malignant melanoma, NOS	1	2	1	1	1	1	2	2	45	2	5	999	100	3	0	137
5515483	2008	30	2	1	2	C44.7-Skin of lower limb and hip	8744/3: Acral lentiginous melanoma, malignant	1	2	1	1	1	1	2	2	45	2	5	999	200	3	0	141
5515517	2008	38	2	1	1	C44.7-Skin of lower limb and hip	8720/3: Malignant melanoma, NOS	3	3	2	1	2	1	2	2	47	1	5	999	300	2	0	140
5515803	2008	33	2	1	2	C44.7-Skin of lower limb and hip	8720/3: Malignant melanoma, NOS	1	2	1	1	1	1	2	2	45	2	5	999	400	3	0	141
5515806	2008	44	2	1	1	C44.7-Skin of lower limb and hip	8720/3: Malignant melanoma, NOS	1	3	1	1	1	1	2	2	30	1	5	999	300	2	0	141
5515811	2008	49	2	1	2	C44.7-Skin of lower limb and hip	8743/3: Superficial spreading melanoma	1	2	1	1	1	1	2	2	30	2	5	999	100	3	0	137
5515988	2008	76	2	1	2	C44.7-Skin of lower limb and hip	8720/3: Malignant melanoma, NOS	2	4	1	1	1	1	2	2	45	1	5	999	300	3	1	110
5516095	2008	45	2	1	1	C44.7-Skin of lower limb and hip	8720/3: Malignant melanoma, NOS	2	5	1	1	1	1	2	2	45	1	5	999	300	3	1	97
5516517	2008	53	1	1	2	C44.7-Skin of lower limb and hip	8743/3: Superficial spreading melanoma	3	4	2	1	2	1	2	2	45	1	5	999	300	3	0	142
5516624	2008	58	2	1	2	C44.7-Skin of lower limb and hip	8744/3: Acral lentiginous melanoma, malignant	2	3	1	1	2	1	2	2	32	1	5	9	500	2	0	141
5516646	2008	32	1	1	2	C44.7-Skin of lower limb and hip	8720/3: Malignant melanoma, NOS	1	2	1	1	1	1	2	2	45	2	5	999	300	2	0	138
5516704	2008	51	1	1	1	C44.7-Skin of lower limb and hip	8721/3: Nodular melanoma	3	5	2	1	2	1	2	2	27	1	5	999	300	3	1	80
5516891	2008	54	2	1	2	C44.7-Skin of lower limb and hip	8720/3: Malignant melanoma, NOS	3	5	2	1	2	1	2	2	30	1	5	999	500	2	0	135
5516981	2008	28	1	1	2	C44.7-Skin of lower limb and hip	8720/3: Malignant melanoma, NOS	1	2	1	1	1	1	2	2	45	2	5	999	300	2	0	46
5516997	2008	63	1	1	2	C44.7-Skin of lower limb and hip	8720/3: Malignant melanoma, NOS	1	2	1	1	1	1	2	2	45	2	5	999	200	3	1	35
5517111	2008	54	2	1	2	C44.7-Skin of lower limb and hip	8743/3: Superficial spreading melanoma	1	2	1	1	1	1	2	2	30	2	5	999	100	3	0	141
5517212	2008	64	2	1	2	C44.7-Skin of lower limb and hip	8720/3: Malignant melanoma, NOS	2	4	1	1	1	1	2	2	47	1	5	999	300	3	0	135
5517403	2006	59	2	1	2	C44.7-Skin of lower limb and hip	8743/3: Superficial spreading melanoma	1	2	1	1	1	1	2	2	45	2	5	999	100	3	0	159
5518092	2008	50	1	1	2	C44.7-Skin of lower limb and hip	8771/3: Epithelioid cell melanoma	1	2	1	1	1	1	2	2	47	2	5	4	100	3	0	132
5518167	2007	75	1	1	3	C44.7-Skin of lower limb and hip	8744/3: Acral lentiginous melanoma, malignant	2	5	1	1	2	1	2	2	60	2	5	999	500	2	1	79
5518317	2008	54	1	1	2	C44.7-Skin of lower limb and hip	8743/3: Superficial spreading melanoma	1	2	1	1	1	1	2	2	45	2	5	14	200	3	0	133
5518509	2008	62	2	1	2	C44.7-Skin of lower limb and hip	8720/3: Malignant melanoma, NOS	1	2	1	1	1	1	2	2	30	2	5	999	100	3	0	137
5518724	2008	79	1	1	2	C44.7-Skin of lower limb and hip	8720/3: Malignant melanoma, NOS	1	3	1	1	1	1	2	2	45	1	5	999	300	2	0	137
5518767	2008	38	2	1	2	C44.7-Skin of lower limb and hip	8720/3: Malignant melanoma, NOS	1	2	1	1	1	1	2	2	31	2	5	999	400	3	0	141
5519757	2008	58	2	1	3	C44.7-Skin of lower limb and hip	8720/3: Malignant melanoma, NOS	1	3	1	1	1	1	2	2	45	1	5	999	200	3	1	36
5519801	2008	81	2	1	2	C44.7-Skin of lower limb and hip	8720/3: Malignant melanoma, NOS	2	3	1	1	1	1	2	2	45	1	5	999	400	3	0	137
5520006	2008	60	2	1	2	C44.7-Skin of lower limb and hip	8720/3: Malignant melanoma, NOS	1	2	1	1	1	1	2	2	30	2	5	999	100	2	0	133
5520951	2008	28	2	1	2	C44.7-Skin of lower limb and hip	8720/3: Malignant melanoma, NOS	1	2	1	1	1	1	2	2	45	2	5	999	100	2	0	137
5521495	2008	63	1	1	2	C44.7-Skin of lower limb and hip	8772/3: Spindle cell melanoma, NOS	2	3	1	1	1	1	2	2	30	1	5	999	300	2	0	133
5521545	2008	22	2	1	1	C44.7-Skin of lower limb and hip	8720/3: Malignant melanoma, NOS	1	2	1	1	1	1	2	2	45	2	5	999	200	2	0	133
5521685	2008	64	1	1	1	C44.7-Skin of lower limb and hip	8744/3: Acral lentiginous melanoma, malignant	2	4	1	1	1	1	2	2	60	1	5	999	300	3	1	35
5521704	2008	47	1	1	2	C44.7-Skin of lower limb and hip	8720/3: Malignant melanoma, NOS	1	2	1	1	1	1	2	2	46	2	5	999	100	3	0	137
5522029	2008	50	2	1	2	C44.7-Skin of lower limb and hip	8743/3: Superficial spreading melanoma	1	2	1	1	1	1	2	2	45	1	5	4	400	2	0	137
5522088	2008	88	2	1	2	C44.7-Skin of lower limb and hip	8743/3: Superficial spreading melanoma	1	3	1	1	1	1	2	2	45	1	5	999	300	3	1	107
5522509	2008	68	2	1	2	C44.7-Skin of lower limb and hip	8743/3: Superficial spreading melanoma	1	2	1	1	1	1	2	2	45	2	5	14	300	2	1	130
5522678	2008	44	2	1	2	C44.7-Skin of lower limb and hip	8743/3: Superficial spreading melanoma	1	2	1	1	1	1	2	2	47	1	5	8	200	2	0	135
5523902	2008	66	1	1	2	C44.7-Skin of lower limb and hip	8743/3: Superficial spreading melanoma	1	2	1	1	1	1	2	2	30	1	5	999	300	2	0	135
5525259	2008	83	2	1	3	C44.7-Skin of lower limb and hip	8743/3: Superficial spreading melanoma	1	2	1	1	1	1	2	2	45	2	5	20	100	2	1	29
5525406	2008	33	2	1	2	C44.7-Skin of lower limb and hip	8743/3: Superficial spreading melanoma	1	2	1	1	1	1	2	2	45	2	5	999	200	3	0	142
5525442	2008	69	1	1	3	C44.7-Skin of lower limb and hip	8720/3: Malignant melanoma, NOS	1	2	1	1	1	1	2	2	30	1	5	993	200	2	0	138
5525714	2008	61	2	1	2	C44.7-Skin of lower limb and hip	8720/3: Malignant melanoma, NOS	1	3	1	1	1	1	2	2	46	1	5	999	300	3	0	135
5525805	2008	85	2	1	2	C44.7-Skin of lower limb and hip	8720/3: Malignant melanoma, NOS	1	2	1	1	1	1	2	2	46	2	5	999	100	2	1	53
5525840	2008	51	2	1	2	C44.7-Skin of lower limb and hip	8720/3: Malignant melanoma, NOS	1	2	1	1	1	1	2	2	45	1	5	999	300	3	0	135
5526285	2008	56	1	1	2	C44.7-Skin of lower limb and hip	8721/3: Nodular melanoma	1	3	1	1	1	1	2	2	45	1	5	999	200	2	0	136
5527852	2008	76	2	1	3	C44.7-Skin of lower limb and hip	8743/3: Superficial spreading melanoma	1	2	1	1	1	1	2	2	45	2	5	999	100	2	1	14
5528530	2008	45	2	1	2	C44.7-Skin of lower limb and hip	8743/3: Superficial spreading melanoma	1	2	1	1	1	1	2	2	45	1	5	999	200	2	0	143
5529579	2008	71	2	1	2	C44.7-Skin of lower limb and hip	8720/3: Malignant melanoma, NOS	1	2	1	1	1	1	2	2	45	2	5	999	100	2	1	11
5530311	2008	78	1	1	2	C44.7-Skin of lower limb and hip	8721/3: Nodular melanoma	2	4	1	1	1	1	2	2	45	1	5	999	300	2	1	111
5530542	2008	69	1	1	2	C44.7-Skin of lower limb and hip	8720/3: Malignant melanoma, NOS	2	3	1	1	1	1	2	2	45	1	5	10	300	2	0	142
5530858	2008	93	2	1	3	C44.7-Skin of lower limb and hip	8721/3: Nodular melanoma	1	2	1	1	1	1	2	2	30	2	5	999	300	2	1	43
5531296	2008	63	1	1	2	C44.7-Skin of lower limb and hip	8721/3: Nodular melanoma	3	5	2	1	2	1	2	1	46	1	5	999	300	2	1	17
5531528	2008	49	2	1	2	C44.7-Skin of lower limb and hip	8743/3: Superficial spreading melanoma	1	2	1	1	1	1	2	2	45	2	5	999	100	3	0	137
5533016	2008	57	1	1	2	C44.7-Skin of lower limb and hip	8721/3: Nodular melanoma	1	3	1	1	1	1	2	2	33	1	5	999	200	2	0	138
5534999	2008	53	1	1	2	C44.7-Skin of lower limb and hip	8743/3: Superficial spreading melanoma	1	3	1	1	1	1	2	2	47	1	5	999	200	2	0	5
5535036	2008	65	2	1	3	C44.7-Skin of lower limb and hip	8720/3: Malignant melanoma, NOS	2	4	1	1	1	1	2	2	45	1	5	999	300	2	1	134
5535504	2008	66	2	1	2	C44.7-Skin of lower limb and hip	8720/3: Malignant melanoma, NOS	1	2	1	1	1	1	2	2	31	2	5	9	100	3	1	131
5535565	2008	53	2	1	1	C44.7-Skin of lower limb and hip	8723/3: Malignant melanoma, regressing	2	4	1	1	1	1	2	2	31	1	5	14	200	3	0	96
5535811	2008	47	2	1	2	C44.7-Skin of lower limb and hip	8744/3: Acral lentiginous melanoma, malignant	3	3	2	1	2	1	2	2	30	1	5	999	300	2	1	43
5535998	2008	5	2	1	1	C44.7-Skin of lower limb and hip	8720/3: Malignant melanoma, NOS	3	4	2	1	2	1	2	2	47	1	5	11	500	2	0	108
5536164	2008	65	2	1	1	C44.7-Skin of lower limb and hip	8720/3: Malignant melanoma, NOS	1	2	1	1	1	1	2	2	45	2	5	999	200	3	0	133
5536323	2009	38	2	1	2	C44.7-Skin of lower limb and hip	8720/3: Malignant melanoma, NOS	1	2	1	1	1	1	2	2	45	2	5	999	200	2	0	124
5536340	2008	82	2	1	2	C44.7-Skin of lower limb and hip	8720/3: Malignant melanoma, NOS	3	5	2	1	2	1	2	2	30	1	5	999	300	2	1	55
5536635	2008	83	1	1	3	C44.7-Skin of lower limb and hip	8743/3: Superficial spreading melanoma	1	3	1	1	1	1	2	2	45	1	5	999	300	3	0	137
5537038	2008	54	2	1	2	C44.7-Skin of lower limb and hip	8720/3: Malignant melanoma, NOS	1	2	1	1	1	1	2	2	31	2	5	999	100	3	0	142
5537051	2008	44	2	1	2	C44.7-Skin of lower limb and hip	8720/3: Malignant melanoma, NOS	1	2	1	1	1	1	2	2	32	1	5	999	300	3	0	138
5537710	2008	64	2	1	2	C44.7-Skin of lower limb and hip	8720/3: Malignant melanoma, NOS	1	2	1	1	1	1	2	2	30	2	5	999	100	3	0	139
5540095	2008	86	2	1	2	C44.7-Skin of lower limb and hip	8721/3: Nodular melanoma	2	5	1	1	1	1	2	2	46	1	5	999	300	3	1	134
5540834	2008	39	2	1	2	C44.7-Skin of lower limb and hip	8720/3: Malignant melanoma, NOS	1	2	1	1	1	1	2	2	45	1	5	6	300	3	0	139
5540905	2008	58	2	1	2	C44.7-Skin of lower limb and hip	8743/3: Superficial spreading melanoma	1	2	1	1	1	1	2	2	27	2	5	40	300	3	0	143
5542135	2008	64	2	1	2	C44.7-Skin of lower limb and hip	8771/3: Epithelioid cell melanoma	1	2	1	1	1	1	2	2	45	1	5	999	300	3	0	134
5542135	2008	64	2	1	2	C44.7-Skin of lower limb and hip	8720/3: Malignant melanoma, NOS	1	2	1	1	1	1	2	2	47	1	5	999	100	3	0	134
5542330	2008	38	2	1	2	C44.7-Skin of lower limb and hip	8720/3: Malignant melanoma, NOS	1	2	1	1	1	1	2	2	45	2	5	999	100	3	0	137
5543505	2009	66	2	1	1	C44.7-Skin of lower limb and hip	8772/3: Spindle cell melanoma, NOS	2	5	1	1	1	1	2	2	20	1	5	999	400	3	1	63
5543559	2009	38	2	1	2	C44.7-Skin of lower limb and hip	8743/3: Superficial spreading melanoma	1	2	1	1	1	1	2	2	45	2	5	999	200	3	0	125
5543781	2009	65	2	1	2	C44.7-Skin of lower limb and hip	8720/3: Malignant melanoma, NOS	1	2	1	1	1	1	2	2	30	2	5	999	100	2	0	129
5543834	2009	61	1	1	2	C44.7-Skin of lower limb and hip	8743/3: Superficial spreading melanoma	2	5	1	1	2	1	2	2	60	1	5	999	500	3	1	40
5543911	2009	46	2	1	2	C44.7-Skin of lower limb and hip	8720/3: Malignant melanoma, NOS	1	2	1	1	1	1	2	2	20	2	5	999	100	2	0	128
5544087	2009	41	2	1	3	C44.7-Skin of lower limb and hip	8720/3: Malignant melanoma, NOS	3	3	2	1	2	1	2	2	47	1	5	999	300	3	0	130
5544160	2009	84	1	1	2	C44.7-Skin of lower limb and hip	8720/3: Malignant melanoma, NOS	1	2	1	1	1	1	2	2	46	2	5	999	100	3	1	97
5544214	2009	71	1	1	2	C44.7-Skin of lower limb and hip	8720/3: Malignant melanoma, NOS	1	2	1	1	1	1	2	2	33	2	5	999	100	3	0	128
5544236	2009	68	2	1	2	C44.7-Skin of lower limb and hip	8720/3: Malignant melanoma, NOS	1	2	1	1	1	1	2	2	20	2	5	999	100	2	0	128
5545542	2009	58	2	1	2	C44.7-Skin of lower limb and hip	8743/3: Superficial spreading melanoma	1	2	1	1	1	1	2	2	45	1	5	999	200	2	0	127
5547028	2009	54	1	1	2	C44.7-Skin of lower limb and hip	8720/3: Malignant melanoma, NOS	1	2	1	1	1	1	2	2	30	2	5	999	100	2	0	122
5547094	2009	51	2	1	2	C44.7-Skin of lower limb and hip	8720/3: Malignant melanoma, NOS	1	2	1	1	1	1	2	2	45	1	5	999	300	3	0	124
5547231	2009	53	2	1	3	C44.7-Skin of lower limb and hip	8720/3: Malignant melanoma, NOS	1	2	1	1	1	1	2	2	45	1	5	999	300	3	0	123
5547237	2009	36	2	1	2	C44.7-Skin of lower limb and hip	8720/3: Malignant melanoma, NOS	1	2	1	1	1	1	2	2	45	2	5	999	100	3	0	123
5547319	2009	68	2	1	1	C44.7-Skin of lower limb and hip	8720/3: Malignant melanoma, NOS	1	2	1	1	1	1	2	2	45	2	5	999	100	2	0	124
5547358	2009	46	2	1	3	C44.7-Skin of lower limb and hip	8720/3: Malignant melanoma, NOS	1	2	1	1	1	1	2	2	47	1	5	2	100	3	0	126
5547361	2009	47	1	1	1	C44.7-Skin of lower limb and hip	8720/3: Malignant melanoma, NOS	3	3	2	1	2	1	2	2	45	1	5	999	300	3	1	34
5547500	2009	61	1	1	3	C44.7-Skin of lower limb and hip	8720/3: Malignant melanoma, NOS	1	3	1	1	1	1	2	2	47	1	5	999	200	3	0	122
5547608	2009	51	1	1	2	C44.7-Skin of lower limb and hip	8743/3: Superficial spreading melanoma	1	2	1	1	1	1	2	2	45	2	5	999	100	3	0	122
5547661	2009	49	2	1	2	C44.7-Skin of lower limb and hip	8720/3: Malignant melanoma, NOS	2	5	1	1	1	1	2	2	45	1	5	999	400	2	0	122
5547700	2009	27	2	1	3	C44.7-Skin of lower limb and hip	8743/3: Superficial spreading melanoma	1	2	1	1	1	1	2	2	45	1	5	999	200	3	0	130
5547881	2009	63	2	1	2	C44.7-Skin of lower limb and hip	8720/3: Malignant melanoma, NOS	2	5	1	1	1	1	2	2	60	1	5	999	300	3	1	64
5548274	2009	65	2	1	2	C44.7-Skin of lower limb and hip	8720/3: Malignant melanoma, NOS	1	2	1	1	1	1	2	2	45	1	5	999	300	3	0	130
5549316	2009	89	2	1	3	C44.7-Skin of lower limb and hip	8743/3: Superficial spreading melanoma	2	5	1	1	2	1	2	2	45	2	5	17	500	3	1	15
5549411	2009	62	1	1	2	C44.7-Skin of lower limb and hip	8720/3: Malignant melanoma, NOS	2	4	1	1	1	1	2	2	45	1	5	999	300	2	1	94
5549413	2009	67	2	1	3	C44.7-Skin of lower limb and hip	8720/3: Malignant melanoma, NOS	1	3	1	1	1	1	2	2	46	1	5	999	300	2	0	125
5549439	2009	37	1	1	2	C44.7-Skin of lower limb and hip	8720/3: Malignant melanoma, NOS	1	2	1	1	1	1	2	2	45	2	5	999	100	3	0	124
5549457	2009	15	2	1	1	C44.7-Skin of lower limb and hip	8721/3: Nodular melanoma	2	4	1	1	1	1	2	2	45	1	5	10	300	2	0	124
5549460	2009	50	2	1	2	C44.7-Skin of lower limb and hip	8720/3: Malignant melanoma, NOS	1	2	1	1	1	1	2	2	45	2	5	999	100	3	0	125
5549564	2009	21	2	1	1	C44.7-Skin of lower limb and hip	8720/3: Malignant melanoma, NOS	1	2	1	1	1	1	2	2	45	2	5	999	200	3	0	124
5549585	2009	62	2	1	2	C44.7-Skin of lower limb and hip	8720/3: Malignant melanoma, NOS	1	2	1	1	1	1	2	2	45	2	5	999	300	2	0	123
5549617	2009	70	1	1	2	C44.7-Skin of lower limb and hip	8720/3: Malignant melanoma, NOS	1	2	1	1	1	1	2	2	47	2	5	999	100	2	0	125
5549621	2009	52	2	1	3	C44.7-Skin of lower limb and hip	8721/3: Nodular melanoma	1	3	1	1	1	1	2	2	45	1	5	999	300	2	0	122
5549622	2009	61	2	1	2	C44.7-Skin of lower limb and hip	8720/3: Malignant melanoma, NOS	1	2	1	1	1	1	2	2	45	1	5	999	300	3	0	123
5549682	2009	69	2	1	3	C44.7-Skin of lower limb and hip	8720/3: Malignant melanoma, NOS	3	3	2	1	2	1	2	2	46	1	5	999	300	2	1	12
5550031	2009	83	1	1	2	C44.7-Skin of lower limb and hip	8720/3: Malignant melanoma, NOS	2	4	1	1	1	1	2	2	30	1	5	999	300	2	0	124
5550413	2008	73	2	1	2	C44.7-Skin of lower limb and hip	8720/3: Malignant melanoma, NOS	1	3	1	1	1	1	2	2	47	1	5	999	300	2	0	138
5550718	2009	49	2	1	1	C44.7-Skin of lower limb and hip	8720/3: Malignant melanoma, NOS	1	2	1	1	1	1	2	2	45	2	5	999	100	2	0	124
5550777	2009	83	2	1	2	C44.7-Skin of lower limb and hip	8743/3: Superficial spreading melanoma	1	2	1	1	1	1	2	2	45	2	5	999	100	2	1	39
5550969	2009	71	1	1	3	C44.7-Skin of lower limb and hip	8720/3: Malignant melanoma, NOS	1	2	1	1	1	1	2	2	45	1	5	999	300	3	1	52
5552283	2009	64	1	1	2	C44.7-Skin of lower limb and hip	8720/3: Malignant melanoma, NOS	1	2	1	1	1	1	2	2	45	2	5	999	100	3	1	41
5552320	2009	75	2	1	3	C44.7-Skin of lower limb and hip	8720/3: Malignant melanoma, NOS	1	2	1	1	1	1	2	2	45	2	5	999	100	3	0	120
5552372	2009	42	2	1	2	C44.7-Skin of lower limb and hip	8720/3: Malignant melanoma, NOS	1	2	1	1	1	1	2	2	45	2	5	999	100	2	0	120
5552606	2009	78	1	1	2	C44.7-Skin of lower limb and hip	8743/3: Superficial spreading melanoma	1	2	1	1	1	1	2	2	27	2	5	25	300	2	0	121
5553590	2009	77	2	1	3	C44.7-Skin of lower limb and hip	8720/3: Malignant melanoma, NOS	1	2	1	1	1	1	2	2	45	1	5	999	300	2	1	98
5553593	2009	51	2	1	2	C44.7-Skin of lower limb and hip	8720/3: Malignant melanoma, NOS	1	3	1	1	1	1	2	2	45	1	5	999	300	2	0	120
5553891	2009	57	2	1	2	C44.7-Skin of lower limb and hip	8743/3: Superficial spreading melanoma	1	2	1	1	1	1	2	2	20	2	5	999	200	3	0	131
5554044	2009	26	2	1	1	C44.7-Skin of lower limb and hip	8721/3: Nodular melanoma	3	2	2	1	2	1	2	2	30	1	5	9	200	3	0	130
5555516	2009	75	1	1	2	C44.7-Skin of lower limb and hip	8720/3: Malignant melanoma, NOS	1	2	1	1	1	1	2	2	31	2	5	999	400	3	0	123
5556752	2009	55	2	1	2	C44.7-Skin of lower limb and hip	8720/3: Malignant melanoma, NOS	1	2	1	1	1	1	2	2	30	2	5	999	100	2	0	125
5556834	2009	51	1	1	2	C44.7-Skin of lower limb and hip	8720/3: Malignant melanoma, NOS	1	3	1	1	1	1	2	2	45	1	5	4	200	3	0	125
5556875	2009	71	1	1	2	C44.7-Skin of lower limb and hip	8720/3: Malignant melanoma, NOS	2	3	1	1	1	1	2	2	60	1	5	8	300	2	0	129
5557163	2009	58	1	1	3	C44.7-Skin of lower limb and hip	8720/3: Malignant melanoma, NOS	3	4	2	1	2	1	2	2	45	1	5	999	300	2	0	124
5557181	2009	70	2	1	2	C44.7-Skin of lower limb and hip	8720/3: Malignant melanoma, NOS	1	2	1	1	1	1	2	2	45	2	5	999	100	2	0	124
5557715	2008	48	2	1	2	C44.7-Skin of lower limb and hip	8720/3: Malignant melanoma, NOS	1	2	1	1	1	1	2	2	45	2	5	991	200	2	0	136
5557791	2008	86	2	1	2	C44.7-Skin of lower limb and hip	8742/3: Lentigo maligna melanoma	2	5	1	1	1	1	2	2	45	2	5	30	300	2	1	9
5557853	2009	81	2	1	3	C44.7-Skin of lower limb and hip	8720/3: Malignant melanoma, NOS	1	3	1	1	1	1	2	2	46	2	5	999	400	3	1	41
5558415	2009	48	2	1	2	C44.7-Skin of lower limb and hip	8743/3: Superficial spreading melanoma	1	2	1	1	1	1	2	2	27	2	5	45	400	3	0	122
5560733	2009	37	2	1	2	C44.7-Skin of lower limb and hip	8743/3: Superficial spreading melanoma	1	2	1	1	1	1	2	2	45	2	5	999	100	2	0	122
5561316	2009	46	2	1	2	C44.7-Skin of lower limb and hip	8720/3: Malignant melanoma, NOS	1	2	1	1	1	1	2	2	30	2	5	999	100	3	0	124
5562114	2008	49	2	1	2	C44.7-Skin of lower limb and hip	8743/3: Superficial spreading melanoma	1	2	1	1	1	1	2	2	45	2	5	9	200	2	0	143
5562162	2009	67	2	1	1	C44.7-Skin of lower limb and hip	8720/3: Malignant melanoma, NOS	2	3	1	1	2	1	2	2	45	2	5	999	500	2	1	109
5562163	2009	49	2	1	2	C44.7-Skin of lower limb and hip	8720/3: Malignant melanoma, NOS	1	2	1	1	1	1	2	2	45	2	5	999	100	2	0	121
5562179	2009	59	1	1	3	C44.7-Skin of lower limb and hip	8721/3: Nodular melanoma	3	5	2	1	2	1	2	2	30	1	5	9	300	3	0	121
5562180	2009	84	1	1	3	C44.7-Skin of lower limb and hip	8743/3: Superficial spreading melanoma	2	5	1	1	2	1	1	2	45	1	2	16	500	3	1	20
5562280	2009	54	1	1	2	C44.7-Skin of lower limb and hip	8720/3: Malignant melanoma, NOS	1	2	1	1	1	1	2	2	45	2	5	999	100	3	0	121
5562437	2008	68	2	1	2	C44.7-Skin of lower limb and hip	8720/3: Malignant melanoma, NOS	1	2	1	1	1	1	2	2	33	2	5	30	100	3	0	140
5562550	2009	71	2	1	2	C44.7-Skin of lower limb and hip	8743/3: Superficial spreading melanoma	1	2	1	1	1	1	2	2	45	2	5	999	100	3	0	129
5562575	2009	35	2	1	2	C44.7-Skin of lower limb and hip	8720/3: Malignant melanoma, NOS	1	3	1	1	1	1	2	2	45	2	5	999	300	2	0	122
5562735	2009	85	1	1	2	C44.7-Skin of lower limb and hip	8743/3: Superficial spreading melanoma	2	3	1	1	1	1	2	2	45	1	5	999	200	3	1	72
5562940	2009	43	1	1	2	C44.7-Skin of lower limb and hip	8720/3: Malignant melanoma, NOS	3	4	2	1	2	1	2	2	60	1	5	999	300	2	1	43
5563099	2009	30	2	1	2	C44.7-Skin of lower limb and hip	8720/3: Malignant melanoma, NOS	1	2	1	1	1	1	2	2	27	2	5	25	300	2	0	125
5565366	2009	55	2	1	2	C44.7-Skin of lower limb and hip	8720/3: Malignant melanoma, NOS	1	2	1	1	1	1	2	2	45	2	5	5	100	3	0	123
5565625	2009	50	1	1	2	C44.7-Skin of lower limb and hip	8720/3: Malignant melanoma, NOS	1	2	1	1	1	1	2	2	45	2	5	999	100	3	0	131
5565736	2009	86	1	1	3	C44.7-Skin of lower limb and hip	8720/3: Malignant melanoma, NOS	1	2	1	1	1	1	2	2	47	2	5	999	100	3	1	90
5566039	2009	56	2	1	3	C44.7-Skin of lower limb and hip	8720/3: Malignant melanoma, NOS	1	2	1	1	1	1	2	2	45	2	5	999	300	3	0	121
5567110	2009	48	2	1	2	C44.7-Skin of lower limb and hip	8720/3: Malignant melanoma, NOS	1	3	1	1	1	1	2	2	45	1	5	999	300	2	0	125
5567152	2009	54	2	1	2	C44.7-Skin of lower limb and hip	8720/3: Malignant melanoma, NOS	1	3	1	1	1	1	2	2	31	1	5	999	300	3	0	116
5567346	2009	49	1	1	2	C44.7-Skin of lower limb and hip	8720/3: Malignant melanoma, NOS	1	2	1	1	1	1	2	2	20	2	5	999	200	2	0	125
5567414	2009	35	2	1	1	C44.7-Skin of lower limb and hip	8720/3: Malignant melanoma, NOS	1	2	1	1	1	1	2	2	46	2	5	999	100	2	0	126
5567698	2009	61	1	1	2	C44.7-Skin of lower limb and hip	8721/3: Nodular melanoma	2	4	1	1	1	1	2	2	47	1	5	999	300	3	0	130
5568536	2009	50	2	1	2	C44.7-Skin of lower limb and hip	8743/3: Superficial spreading melanoma	1	3	1	1	1	1	2	2	45	1	5	999	200	2	0	127
5570333	2009	60	2	1	2	C44.7-Skin of lower limb and hip	8772/3: Spindle cell melanoma, NOS	1	3	1	1	1	1	2	2	47	1	5	999	100	3	0	120
5572171	2009	57	2	1	2	C44.7-Skin of lower limb and hip	8720/3: Malignant melanoma, NOS	1	2	1	1	1	1	2	2	45	2	5	999	100	2	0	128
5572386	2009	41	2	3	1	C44.7-Skin of lower limb and hip	8743/3: Superficial spreading melanoma	1	2	1	1	1	1	2	2	33	2	5	6	100	3	0	121
5573800	2009	84	2	1	3	C44.7-Skin of lower limb and hip	8720/3: Malignant melanoma, NOS	2	4	1	1	1	2	2	2	0	2	5	210	300	3	0	130
5573816	2009	85	2	1	2	C44.7-Skin of lower limb and hip	8720/3: Malignant melanoma, NOS	2	3	1	1	1	1	2	2	20	2	5	999	300	2	1	17
5573873	2009	47	2	1	2	C44.7-Skin of lower limb and hip	8720/3: Malignant melanoma, NOS	1	2	1	1	1	1	2	2	45	2	5	999	100	2	0	124
5573885	2009	73	2	1	3	C44.7-Skin of lower limb and hip	8720/3: Malignant melanoma, NOS	1	2	1	1	1	1	2	2	20	2	5	999	200	3	0	125
5573900	2009	43	2	1	2	C44.7-Skin of lower limb and hip	8720/3: Malignant melanoma, NOS	1	2	1	1	1	1	2	2	20	2	5	999	200	2	0	126
5574075	2009	46	2	1	2	C44.7-Skin of lower limb and hip	8720/3: Malignant melanoma, NOS	1	2	1	1	1	1	2	2	30	2	5	999	100	3	0	125
5574180	2009	57	2	1	1	C44.7-Skin of lower limb and hip	8720/3: Malignant melanoma, NOS	2	3	1	1	1	1	2	2	45	1	5	999	200	3	1	74
5574230	2009	61	1	1	2	C44.7-Skin of lower limb and hip	8743/3: Superficial spreading melanoma	1	2	1	1	1	1	2	2	45	2	5	999	200	3	0	125
5574341	2009	69	2	1	2	C44.7-Skin of lower limb and hip	8720/3: Malignant melanoma, NOS	1	2	1	1	1	1	2	2	45	2	5	999	100	2	0	127
5574411	2009	64	2	1	2	C44.7-Skin of lower limb and hip	8743/3: Superficial spreading melanoma	1	2	1	1	1	1	2	2	45	2	5	999	200	2	0	127
5574434	2009	45	1	1	1	C44.7-Skin of lower limb and hip	8743/3: Superficial spreading melanoma	1	2	1	1	1	1	2	2	45	2	5	999	100	2	0	124
5574519	2009	49	1	1	2	C44.7-Skin of lower limb and hip	8720/3: Malignant melanoma, NOS	1	2	1	1	1	1	2	2	45	1	5	999	300	2	0	127
5574740	2009	57	2	1	1	C44.7-Skin of lower limb and hip	8720/3: Malignant melanoma, NOS	3	6	4	1	2	1	2	2	47	1	5	30	300	3	1	12
5574820	2009	51	2	1	2	C44.7-Skin of lower limb and hip	8720/3: Malignant melanoma, NOS	1	2	1	1	1	1	2	2	47	2	5	999	200	3	0	130
5575050	2009	69	1	1	2	C44.7-Skin of lower limb and hip	8721/3: Nodular melanoma	2	5	1	1	1	1	2	2	60	1	5	15	300	3	1	47
5575104	2009	82	2	1	2	C44.7-Skin of lower limb and hip	8721/3: Nodular melanoma	1	3	1	1	1	1	2	2	30	1	5	999	300	3	0	127
5575120	2009	61	2	1	2	C44.7-Skin of lower limb and hip	8743/3: Superficial spreading melanoma	1	2	1	1	1	1	2	2	30	1	5	999	300	2	0	125
5575233	2009	73	2	1	3	C44.7-Skin of lower limb and hip	8720/3: Malignant melanoma, NOS	2	4	1	1	1	1	2	2	45	2	5	999	300	3	1	104
5575256	2009	85	2	1	2	C44.7-Skin of lower limb and hip	8720/3: Malignant melanoma, NOS	1	2	1	1	1	1	2	2	31	2	5	8	100	3	1	45
5575333	2009	63	2	1	2	C44.7-Skin of lower limb and hip	8720/3: Malignant melanoma, NOS	1	2	1	1	1	1	2	2	45	2	5	999	200	3	0	125
5575634	2009	83	2	1	2	C44.7-Skin of lower limb and hip	8720/3: Malignant melanoma, NOS	1	2	1	1	1	1	2	2	45	2	5	999	100	3	1	105
5575686	2009	44	1	1	2	C44.7-Skin of lower limb and hip	8720/3: Malignant melanoma, NOS	1	2	1	1	1	1	2	2	45	2	5	991	100	2	0	128
5575735	2009	40	2	1	2	C44.7-Skin of lower limb and hip	8720/3: Malignant melanoma, NOS	1	2	1	1	1	1	2	2	45	2	5	990	100	3	0	125
5575788	2009	59	2	1	2	C44.7-Skin of lower limb and hip	8720/3: Malignant melanoma, NOS	2	5	1	1	1	1	2	2	45	1	5	999	400	2	0	7
5575801	2009	62	2	1	2	C44.7-Skin of lower limb and hip	8720/3: Malignant melanoma, NOS	1	2	1	1	1	1	2	2	45	1	5	991	200	2	0	131
5575838	2009	27	2	1	1	C44.7-Skin of lower limb and hip	8771/3: Epithelioid cell melanoma	1	2	1	1	1	1	2	2	33	1	5	52	200	3	0	122
5575873	2009	81	2	1	1	C44.7-Skin of lower limb and hip	8720/3: Malignant melanoma, NOS	2	3	1	1	1	1	2	2	45	1	5	999	300	3	1	37
5575902	2009	60	2	1	2	C44.7-Skin of lower limb and hip	8743/3: Superficial spreading melanoma	1	2	1	1	1	1	2	2	45	2	5	999	100	2	0	130
5576003	2009	36	2	1	2	C44.7-Skin of lower limb and hip	8743/3: Superficial spreading melanoma	1	2	1	1	1	1	2	2	46	2	5	999	100	3	0	127
5576092	2009	57	2	1	2	C44.7-Skin of lower limb and hip	8720/3: Malignant melanoma, NOS	1	2	1	1	1	1	2	2	46	1	5	999	300	3	0	122
5576800	2009	82	2	1	2	C44.7-Skin of lower limb and hip	8720/3: Malignant melanoma, NOS	1	2	1	1	1	1	2	2	47	2	5	5	200	2	1	7
5576876	2009	81	1	1	2	C44.7-Skin of lower limb and hip	8744/3: Acral lentiginous melanoma, malignant	2	5	1	1	1	1	2	2	45	1	5	999	300	2	1	32
5577003	2009	57	2	1	2	C44.7-Skin of lower limb and hip	8720/3: Malignant melanoma, NOS	1	2	1	1	1	1	2	2	47	2	5	999	100	2	0	120
5577429	2009	95	2	1	3	C44.7-Skin of lower limb and hip	8720/3: Malignant melanoma, NOS	1	2	1	1	1	1	2	2	30	2	5	999	100	2	1	43
5577540	2009	61	2	1	2	C44.7-Skin of lower limb and hip	8743/3: Superficial spreading melanoma	1	2	1	1	1	1	2	2	45	2	5	991	100	3	0	124
5577592	2009	44	1	1	2	C44.7-Skin of lower limb and hip	8720/3: Malignant melanoma, NOS	1	2	1	1	1	1	2	2	30	2	5	999	100	3	0	126
5577655	2009	88	2	1	2	C44.7-Skin of lower limb and hip	8743/3: Superficial spreading melanoma	2	5	1	1	1	1	1	2	45	2	2	28	300	3	1	4
5578021	2009	65	2	1	2	C44.7-Skin of lower limb and hip	8743/3: Superficial spreading melanoma	1	3	1	1	1	1	2	2	47	1	5	999	200	2	0	125
5578242	2009	51	2	1	1	C44.7-Skin of lower limb and hip	8720/3: Malignant melanoma, NOS	1	2	1	1	1	1	2	2	30	2	5	999	200	2	0	126
5578245	2009	39	2	1	2	C44.7-Skin of lower limb and hip	8720/3: Malignant melanoma, NOS	1	2	1	1	1	1	2	2	45	2	5	999	100	3	0	94
5578246	2009	42	2	1	2	C44.7-Skin of lower limb and hip	8720/3: Malignant melanoma, NOS	1	2	1	1	1	1	2	2	30	2	5	999	100	3	0	118
5578249	2009	37	1	1	2	C44.7-Skin of lower limb and hip	8720/3: Malignant melanoma, NOS	1	3	1	1	1	1	2	2	45	1	5	8	300	3	0	125
5578395	2009	84	2	1	3	C44.7-Skin of lower limb and hip	8720/3: Malignant melanoma, NOS	1	3	1	1	1	1	2	2	47	1	5	999	300	3	0	130
5578420	2009	31	1	1	1	C44.7-Skin of lower limb and hip	8743/3: Superficial spreading melanoma	1	2	1	1	1	1	2	2	31	2	5	999	100	3	0	120
5578546	2009	53	1	1	2	C44.7-Skin of lower limb and hip	8772/3: Spindle cell melanoma, NOS	1	3	1	1	1	1	2	2	45	1	5	999	300	3	0	118
5579004	2009	79	1	1	2	C44.7-Skin of lower limb and hip	8743/3: Superficial spreading melanoma	1	3	1	1	1	1	2	2	46	1	5	999	200	2	1	49
5579279	2009	43	1	1	2	C44.7-Skin of lower limb and hip	8720/3: Malignant melanoma, NOS	1	2	1	1	1	1	2	2	45	2	5	999	100	2	0	120
5579402	2009	49	1	1	2	C44.7-Skin of lower limb and hip	8720/3: Malignant melanoma, NOS	3	5	4	1	2	1	2	2	46	1	5	999	500	3	1	11
5579471	2009	77	2	1	2	C44.7-Skin of lower limb and hip	8720/3: Malignant melanoma, NOS	1	2	1	1	1	1	2	2	45	1	5	999	100	2	1	64
5579570	2009	56	1	1	2	C44.7-Skin of lower limb and hip	8720/3: Malignant melanoma, NOS	1	2	1	1	1	1	2	2	45	2	5	999	200	3	0	130
5579614	2009	69	2	1	2	C44.7-Skin of lower limb and hip	8744/3: Acral lentiginous melanoma, malignant	3	5	4	1	2	1	2	2	60	1	5	5	500	3	1	81
5595820	2008	61	2	1	3	C44.7-Skin of lower limb and hip	8720/3: Malignant melanoma, NOS	2	4	1	1	1	1	2	1	45	1	5	999	300	2	1	28
5598336	2009	80	2	1	2	C44.7-Skin of lower limb and hip	8721/3: Nodular melanoma	2	5	1	1	1	1	2	2	30	1	5	30	300	3	1	81
5602958	2008	65	2	1	1	C44.7-Skin of lower limb and hip	8720/3: Malignant melanoma, NOS	1	2	1	1	1	1	2	2	30	2	5	999	100	3	0	134
5609269	2007	29	2	1	2	C44.7-Skin of lower limb and hip	8743/3: Superficial spreading melanoma	1	2	1	1	1	1	2	2	45	2	5	15	100	3	0	124
5609629	2004	33	1	1	2	C44.7-Skin of lower limb and hip	8720/3: Malignant melanoma, NOS	1	2	1	1	1	1	2	2	45	2	5	999	400	3	0	182
5643614	2009	63	1	1	2	C44.7-Skin of lower limb and hip	8720/3: Malignant melanoma, NOS	1	2	1	1	1	1	2	2	30	2	5	999	320	2	0	122
5655521	2006	83	2	1	3	C44.7-Skin of lower limb and hip	8721/3: Nodular melanoma	1	3	1	1	1	1	2	2	45	2	5	999	300	3	1	123
5681079	2009	69	2	1	3	C44.7-Skin of lower limb and hip	8720/3: Malignant melanoma, NOS	1	2	1	1	1	1	2	2	47	2	5	999	320	3	0	121
5714830	2007	56	2	1	2	C44.7-Skin of lower limb and hip	8720/3: Malignant melanoma, NOS	1	2	1	1	1	1	2	2	30	2	5	999	200	2	0	152
5811066	2009	71	1	1	2	C44.7-Skin of lower limb and hip	8743/3: Superficial spreading melanoma	1	2	1	1	1	2	2	2	0	2	5	10	300	3	0	124
5849650	2007	62	2	1	1	C44.7-Skin of lower limb and hip	8720/3: Malignant melanoma, NOS	2	5	1	1	1	1	2	2	27	1	5	999	375	2	0	127
5952463	2008	67	2	1	3	C44.7-Skin of lower limb and hip	8744/3: Acral lentiginous melanoma, malignant	2	5	1	1	2	1	2	2	45	1	5	999	500	3	0	136
8838978	2004	71	1	1	2	C44.7-Skin of lower limb and hip	8742/3: Lentigo maligna melanoma	1	3	1	1	1	1	2	2	46	1	5	25	300	3	0	186
8851549	2004	83	2	1	2	C44.7-Skin of lower limb and hip	8743/3: Superficial spreading melanoma	1	2	1	1	1	1	2	2	45	2	5	5	200	3	1	122
8859290	2006	88	2	1	2	C44.7-Skin of lower limb and hip	8720/3: Malignant melanoma, NOS	1	3	1	1	1	1	2	2	45	1	5	999	300	3	1	123
8877486	2005	54	2	1	3	C44.7-Skin of lower limb and hip	8720/3: Malignant melanoma, NOS	1	2	1	1	1	1	2	2	20	2	5	999	400	2	0	176
8897102	2005	57	2	1	2	C44.7-Skin of lower limb and hip	8743/3: Superficial spreading melanoma	1	2	1	1	1	1	2	2	47	2	5	999	200	2	0	168
8897718	2005	54	2	1	1	C44.7-Skin of lower limb and hip	8720/3: Malignant melanoma, NOS	1	2	1	1	1	1	2	2	31	2	5	999	400	2	0	173
8908353	2008	88	1	1	2	C44.7-Skin of lower limb and hip	8743/3: Superficial spreading melanoma	1	2	1	1	1	1	2	2	31	2	5	999	200	3	1	22
8928347	2004	66	1	1	2	C44.7-Skin of lower limb and hip	8743/3: Superficial spreading melanoma	1	2	1	1	1	1	2	2	45	1	5	999	300	3	0	181
8934581	2007	52	2	1	2	C44.7-Skin of lower limb and hip	8743/3: Superficial spreading melanoma	1	2	1	1	1	1	2	2	45	2	5	7	100	3	0	155
8944709	2006	68	1	1	2	C44.7-Skin of lower limb and hip	8720/3: Malignant melanoma, NOS	1	2	1	1	1	1	2	2	46	1	5	4	200	2	0	167
8954957	2006	62	1	1	1	C44.7-Skin of lower limb and hip	8721/3: Nodular melanoma	1	2	1	1	1	1	2	2	31	2	5	13	200	3	0	159
8965450	2008	46	2	1	2	C44.7-Skin of lower limb and hip	8721/3: Nodular melanoma	1	2	1	1	1	1	2	2	47	1	5	7	200	3	0	139
8965555	2006	53	2	3	1	C44.7-Skin of lower limb and hip	8743/3: Superficial spreading melanoma	1	2	1	1	1	1	2	2	31	2	5	7	200	3	0	158
8970144	2006	78	2	1	3	C44.7-Skin of lower limb and hip	8743/3: Superficial spreading melanoma	1	2	1	1	1	1	2	2	32	2	5	8	400	2	0	160
8978469	2004	80	1	1	3	C44.7-Skin of lower limb and hip	8743/3: Superficial spreading melanoma	1	2	1	1	1	1	2	2	45	2	5	3	100	3	0	184
8985193	2005	85	1	1	2	C44.7-Skin of lower limb and hip	8743/3: Superficial spreading melanoma	1	2	1	1	1	1	2	2	31	2	5	14	100	3	1	45
9011452	2008	72	1	3	2	C44.7-Skin of lower limb and hip	8744/3: Acral lentiginous melanoma, malignant	1	3	1	1	1	1	2	2	31	1	5	30	300	3	1	30
9016226	2007	63	1	3	2	C44.7-Skin of lower limb and hip	8744/3: Acral lentiginous melanoma, malignant	2	4	1	1	1	1	2	2	31	2	5	55	300	3	1	52
9024542	2008	56	1	1	1	C44.7-Skin of lower limb and hip	8720/3: Malignant melanoma, NOS	1	2	1	1	1	1	2	2	46	2	5	10	200	3	1	121
9024752	2009	84	1	1	2	C44.7-Skin of lower limb and hip	8720/3: Malignant melanoma, NOS	1	2	1	1	1	1	2	2	46	2	5	10	300	2	1	118
9026936	2009	83	2	1	3	C44.7-Skin of lower limb and hip	8721/3: Nodular melanoma	2	5	1	1	1	1	2	2	60	2	5	900	300	2	1	24
9031242	2004	46	2	3	2	C44.7-Skin of lower limb and hip	8744/3: Acral lentiginous melanoma, malignant	1	2	1	1	1	1	2	2	45	2	5	6	200	3	0	190
9033528	2005	73	1	1	2	C44.7-Skin of lower limb and hip	8780/3: Blue nevus, malignant	1	2	1	1	1	1	2	2	31	2	5	4	300	3	0	170
9034593	2004	42	2	1	2	C44.7-Skin of lower limb and hip	8743/3: Superficial spreading melanoma	1	2	1	1	1	1	2	2	30	2	5	3	400	3	0	182
9035145	2004	68	1	3	2	C44.7-Skin of lower limb and hip	8744/3: Acral lentiginous melanoma, malignant	3	4	2	1	2	1	2	2	46	1	5	7	300	3	0	187
9035357	2004	24	2	1	2	C44.7-Skin of lower limb and hip	8744/3: Acral lentiginous melanoma, malignant	1	2	1	1	1	1	2	2	45	2	5	35	100	3	0	190
9035365	2004	57	1	1	2	C44.7-Skin of lower limb and hip	8721/3: Nodular melanoma	3	3	3	1	2	1	2	2	45	1	5	999	300	3	0	180
9035368	2004	59	1	1	2	C44.7-Skin of lower limb and hip	8743/3: Superficial spreading melanoma	1	2	1	1	1	1	2	2	31	2	5	2	100	3	0	190
9035413	2004	41	2	1	1	C44.7-Skin of lower limb and hip	8720/3: Malignant melanoma, NOS	1	2	1	1	1	1	2	2	45	1	5	6	300	3	0	182
9035700	2004	40	2	3	1	C44.7-Skin of lower limb and hip	8743/3: Superficial spreading melanoma	1	2	1	1	1	1	2	2	45	2	5	10	100	3	0	183
9035829	2004	59	2	1	1	C44.7-Skin of lower limb and hip	8720/3: Malignant melanoma, NOS	2	3	1	1	1	1	2	2	46	1	5	999	100	3	0	183
9036782	2004	45	2	1	1	C44.7-Skin of lower limb and hip	8743/3: Superficial spreading melanoma	1	2	1	1	1	1	2	2	46	1	5	5	200	3	0	187
9037893	2004	42	2	1	2	C44.7-Skin of lower limb and hip	8720/3: Malignant melanoma, NOS	1	2	1	1	1	1	2	2	45	2	5	8	100	3	0	165
9038309	2004	56	2	1	2	C44.7-Skin of lower limb and hip	8743/3: Superficial spreading melanoma	1	2	1	1	1	1	2	2	31	2	5	5	100	2	0	188
9038503	2004	50	2	1	1	C44.7-Skin of lower limb and hip	8721/3: Nodular melanoma	1	3	1	1	1	1	2	2	45	1	5	999	300	2	0	185
9038694	2004	70	2	1	3	C44.7-Skin of lower limb and hip	8743/3: Superficial spreading melanoma	1	2	1	1	1	1	2	2	45	2	5	7	200	2	0	183
9038875	2004	27	1	3	2	C44.7-Skin of lower limb and hip	8720/3: Malignant melanoma, NOS	3	5	2	1	2	1	2	2	47	1	5	999	400	2	1	43
9039311	2004	42	2	1	2	C44.7-Skin of lower limb and hip	8743/3: Superficial spreading melanoma	1	2	1	1	1	1	2	2	46	2	5	4	200	3	0	37
9039422	2004	25	2	1	2	C44.7-Skin of lower limb and hip	8720/3: Malignant melanoma, NOS	2	4	1	1	1	1	2	2	45	1	5	8	300	3	0	185
9041509	2005	39	1	1	2	C44.7-Skin of lower limb and hip	8720/3: Malignant melanoma, NOS	1	2	1	1	1	1	2	2	46	1	5	999	100	3	0	176
9041521	2005	39	2	1	2	C44.7-Skin of lower limb and hip	8720/3: Malignant melanoma, NOS	1	2	1	1	1	1	2	2	45	2	5	10	100	3	0	177
9042179	2005	67	1	3	3	C44.7-Skin of lower limb and hip	8743/3: Superficial spreading melanoma	1	2	1	1	1	1	2	2	60	1	5	999	100	3	0	176
9042740	2004	67	2	3	3	C44.7-Skin of lower limb and hip	8742/3: Lentigo maligna melanoma	1	2	1	1	1	1	2	2	31	2	5	3	100	3	0	191
9042878	2004	46	2	1	2	C44.7-Skin of lower limb and hip	8743/3: Superficial spreading melanoma	1	2	1	1	1	1	2	2	45	2	5	2	100	3	0	190
9042930	2004	44	2	3	2	C44.7-Skin of lower limb and hip	8720/3: Malignant melanoma, NOS	1	2	1	1	1	1	2	2	30	2	5	10	100	3	0	191
9043285	2004	68	1	3	2	C44.7-Skin of lower limb and hip	8744/3: Acral lentiginous melanoma, malignant	1	2	1	1	1	1	2	2	32	2	5	999	200	3	1	60
9043330	2004	65	1	1	3	C44.7-Skin of lower limb and hip	8743/3: Superficial spreading melanoma	1	2	1	1	1	1	2	2	45	2	5	4	100	3	0	181
9043717	2004	52	1	1	2	C44.7-Skin of lower limb and hip	8743/3: Superficial spreading melanoma	1	2	1	1	1	1	2	2	45	2	5	999	100	3	0	180
9044024	2004	68	1	1	1	C44.7-Skin of lower limb and hip	8743/3: Superficial spreading melanoma	1	2	1	1	1	1	2	2	30	2	5	7	100	3	0	186
9044038	2004	72	2	1	2	C44.7-Skin of lower limb and hip	8720/3: Malignant melanoma, NOS	1	2	1	1	1	1	2	2	31	2	5	6	100	3	0	183
9045528	2004	47	1	1	2	C44.7-Skin of lower limb and hip	8720/3: Malignant melanoma, NOS	1	2	1	1	1	1	2	2	31	2	5	7	200	3	0	187
9046845	2004	79	1	3	2	C44.7-Skin of lower limb and hip	8721/3: Nodular melanoma	2	5	1	1	1	1	2	2	27	2	5	10	400	3	0	57
9047051	2004	65	1	1	2	C44.7-Skin of lower limb and hip	8720/3: Malignant melanoma, NOS	4	6	5	2	3	2	2	2	0	2	5	999	999	2	1	0
9047101	2005	56	1	3	1	C44.7-Skin of lower limb and hip	8721/3: Nodular melanoma	3	4	3	1	2	1	2	2	46	1	5	35	500	3	1	37
9047363	2005	56	1	1	2	C44.7-Skin of lower limb and hip	8743/3: Superficial spreading melanoma	1	2	1	1	1	1	2	2	45	2	5	999	100	3	0	178
9047377	2005	58	1	1	1	C44.7-Skin of lower limb and hip	8720/3: Malignant melanoma, NOS	1	3	1	1	1	1	2	2	45	1	5	999	400	2	0	179
9047396	2005	72	2	3	3	C44.7-Skin of lower limb and hip	8744/3: Acral lentiginous melanoma, malignant	3	5	2	1	2	1	2	2	46	1	5	19	500	3	1	51
9047907	2005	80	2	3	3	C44.7-Skin of lower limb and hip	8744/3: Acral lentiginous melanoma, malignant	2	4	1	1	1	1	2	2	47	1	5	40	300	3	1	45
9048020	2005	26	2	1	1	C44.7-Skin of lower limb and hip	8721/3: Nodular melanoma	1	2	1	1	1	1	2	2	45	2	5	5	100	3	0	170
9048129	2005	54	2	1	2	C44.7-Skin of lower limb and hip	8743/3: Superficial spreading melanoma	3	3	2	1	2	1	2	2	45	1	5	999	100	3	1	139
9049165	2005	46	1	1	2	C44.7-Skin of lower limb and hip	8720/3: Malignant melanoma, NOS	1	2	1	1	1	1	2	2	45	1	5	999	400	2	0	165
9050733	2005	56	1	1	1	C44.7-Skin of lower limb and hip	8742/3: Lentigo maligna melanoma	1	2	1	1	1	1	2	2	45	1	5	999	100	3	0	176
9051428	2006	59	2	1	2	C44.7-Skin of lower limb and hip	8720/3: Malignant melanoma, NOS	1	2	1	1	1	1	2	2	45	2	5	3	400	3	0	166
9052104	2005	60	2	1	3	C44.7-Skin of lower limb and hip	8772/3: Spindle cell melanoma, NOS	2	5	1	1	1	1	2	2	46	1	5	999	400	3	0	171
9052172	2006	38	2	1	2	C44.7-Skin of lower limb and hip	8720/3: Malignant melanoma, NOS	3	3	2	1	2	1	2	2	46	1	5	8	400	3	0	165
9053162	2005	62	1	3	2	C44.7-Skin of lower limb and hip	8744/3: Acral lentiginous melanoma, malignant	1	3	1	1	1	1	2	2	46	1	5	999	300	2	0	168
9053165	2005	73	1	3	2	C44.7-Skin of lower limb and hip	8743/3: Superficial spreading melanoma	3	5	3	1	2	1	2	2	45	1	5	999	500	3	1	19
9053191	2005	78	2	1	1	C44.7-Skin of lower limb and hip	8742/3: Lentigo maligna melanoma	1	3	1	1	1	1	2	2	46	2	5	15	400	3	1	32
9053643	2005	42	2	3	2	C44.7-Skin of lower limb and hip	8720/3: Malignant melanoma, NOS	1	2	1	1	1	1	2	2	31	2	5	8	200	3	0	169
9053651	2005	60	1	1	2	C44.7-Skin of lower limb and hip	8772/3: Spindle cell melanoma, NOS	1	2	1	1	1	1	2	2	31	1	5	999	200	3	0	172
9054451	2005	62	2	1	2	C44.7-Skin of lower limb and hip	8743/3: Superficial spreading melanoma	1	2	1	1	1	1	2	2	33	2	5	999	200	3	0	168
9054860	2005	38	2	1	2	C44.7-Skin of lower limb and hip	8720/3: Malignant melanoma, NOS	1	2	1	1	1	1	2	2	45	2	5	999	400	2	0	100
9054883	2005	55	1	1	3	C44.7-Skin of lower limb and hip	8742/3: Lentigo maligna melanoma	1	2	1	1	1	1	2	2	30	2	5	7	200	3	0	176
9055053	2005	51	2	1	1	C44.7-Skin of lower limb and hip	8720/3: Malignant melanoma, NOS	1	2	1	1	1	1	2	2	27	2	5	999	400	3	0	172
9055126	2005	52	1	1	1	C44.7-Skin of lower limb and hip	8721/3: Nodular melanoma	3	4	3	1	2	1	2	2	45	1	5	7	400	3	1	37
9055423	2005	69	1	1	2	C44.7-Skin of lower limb and hip	8721/3: Nodular melanoma	2	4	1	1	1	1	2	2	31	1	5	999	400	3	0	172
9055423	2007	71	1	1	2	C44.7-Skin of lower limb and hip	8720/3: Malignant melanoma, NOS	2	4	1	1	1	1	2	2	32	2	5	3	400	3	0	151
9055434	2005	53	2	1	2	C44.7-Skin of lower limb and hip	8743/3: Superficial spreading melanoma	1	2	1	1	1	1	2	2	30	2	5	3	100	2	0	174
9055785	2005	52	2	1	2	C44.7-Skin of lower limb and hip	8743/3: Superficial spreading melanoma	1	2	1	1	1	1	2	2	32	2	5	3	100	2	0	168
9055922	2005	75	1	1	2	C44.7-Skin of lower limb and hip	8743/3: Superficial spreading melanoma	1	2	1	1	1	1	2	2	31	2	5	999	400	3	0	172
9055954	2005	39	1	3	1	C44.7-Skin of lower limb and hip	8743/3: Superficial spreading melanoma	1	2	1	1	1	1	2	2	31	2	5	6	200	3	0	171
9056175	2006	42	2	1	3	C44.7-Skin of lower limb and hip	8743/3: Superficial spreading melanoma	1	3	1	1	1	1	2	2	45	1	5	12	300	3	0	165
9059218	2005	54	2	1	1	C44.7-Skin of lower limb and hip	8743/3: Superficial spreading melanoma	1	2	1	1	1	1	2	2	31	2	5	7	100	3	0	168
9060075	2006	74	2	1	3	C44.7-Skin of lower limb and hip	8744/3: Acral lentiginous melanoma, malignant	3	4	2	1	2	1	2	2	45	1	5	999	500	3	1	91
9060881	2006	59	2	1	1	C44.7-Skin of lower limb and hip	8743/3: Superficial spreading melanoma	1	2	1	1	1	1	2	2	32	2	5	999	200	2	0	157
9060958	2006	44	2	1	2	C44.7-Skin of lower limb and hip	8743/3: Superficial spreading melanoma	1	2	1	1	1	1	2	2	31	2	5	15	200	3	0	158
9061005	2006	61	1	1	1	C44.7-Skin of lower limb and hip	8721/3: Nodular melanoma	2	5	1	1	1	1	2	2	46	1	5	15	300	2	1	87
9061272	2006	47	2	1	2	C44.7-Skin of lower limb and hip	8761/3: Malignant melanoma in giant pigmented nevus	1	2	1	1	1	1	2	2	30	2	5	4	400	3	0	158
9063506	2006	83	1	3	3	C44.7-Skin of lower limb and hip	8744/3: Acral lentiginous melanoma, malignant	2	4	1	1	1	1	2	2	45	1	5	22	300	3	1	79
9063506	2008	86	1	3	3	C44.7-Skin of lower limb and hip	8721/3: Nodular melanoma	3	2	3	1	2	1	2	2	31	2	5	999	500	3	1	47
9063561	2006	82	1	1	1	C44.7-Skin of lower limb and hip	8721/3: Nodular melanoma	2	5	1	1	2	1	2	2	47	2	5	999	500	3	1	46
9063567	2006	76	2	1	3	C44.7-Skin of lower limb and hip	8721/3: Nodular melanoma	3	4	2	1	2	1	2	2	47	1	5	991	300	3	0	156
9063772	2006	49	1	1	1	C44.7-Skin of lower limb and hip	8743/3: Superficial spreading melanoma	1	2	1	1	1	1	2	2	30	2	5	7	200	3	0	159
9063777	2006	51	2	3	2	C44.7-Skin of lower limb and hip	8720/3: Malignant melanoma, NOS	2	5	1	1	1	1	2	2	46	1	5	999	300	2	0	164
9063875	2006	80	1	3	2	C44.7-Skin of lower limb and hip	8744/3: Acral lentiginous melanoma, malignant	3	5	4	1	2	1	2	2	32	1	5	33	500	3	1	13
9064095	2006	59	1	1	2	C44.7-Skin of lower limb and hip	8743/3: Superficial spreading melanoma	1	3	1	1	1	1	2	2	47	1	5	999	300	2	0	167
9064365	2006	88	2	3	2	C44.7-Skin of lower limb and hip	8742/3: Lentigo maligna melanoma	1	2	1	1	1	1	2	2	45	2	5	15	300	3	0	159
9065299	2007	36	1	1	2	C44.7-Skin of lower limb and hip	8720/3: Malignant melanoma, NOS	3	3	2	1	2	1	2	2	46	1	5	11	100	3	0	146
9065540	2006	50	2	1	2	C44.7-Skin of lower limb and hip	8743/3: Superficial spreading melanoma	1	2	1	1	1	1	2	2	30	2	5	999	200	2	0	156
9065565	2006	64	1	1	2	C44.7-Skin of lower limb and hip	8742/3: Lentigo maligna melanoma	1	2	1	1	1	1	2	2	30	2	5	15	200	3	0	160
9067476	2006	44	2	1	2	C44.7-Skin of lower limb and hip	8720/3: Malignant melanoma, NOS	1	3	1	1	1	1	2	2	47	1	5	10	200	3	0	158
9067834	2006	42	2	1	1	C44.7-Skin of lower limb and hip	8720/3: Malignant melanoma, NOS	1	2	1	1	1	1	2	2	31	2	5	999	200	3	0	143
9068146	2006	58	1	1	2	C44.7-Skin of lower limb and hip	8721/3: Nodular melanoma	1	3	1	1	1	1	2	2	46	1	5	3	400	3	0	164
9068253	2006	49	1	1	2	C44.7-Skin of lower limb and hip	8744/3: Acral lentiginous melanoma, malignant	3	5	3	1	2	1	2	2	30	1	5	35	300	3	1	22
9068450	2006	52	2	1	2	C44.7-Skin of lower limb and hip	8721/3: Nodular melanoma	2	4	1	1	1	1	2	2	31	1	5	7	300	3	0	166
9068478	2006	66	2	1	1	C44.7-Skin of lower limb and hip	8743/3: Superficial spreading melanoma	2	4	1	1	1	1	2	2	32	1	5	10	300	2	0	162
9069971	2008	24	1	1	2	C44.7-Skin of lower limb and hip	8720/3: Malignant melanoma, NOS	1	2	1	1	1	1	2	2	45	2	5	6	200	3	0	143
9072299	2007	64	1	1	2	C44.7-Skin of lower limb and hip	8743/3: Superficial spreading melanoma	1	2	1	1	1	1	2	2	45	1	5	12	300	2	0	151
9072865	2008	47	1	3	2	C44.7-Skin of lower limb and hip	8720/3: Malignant melanoma, NOS	1	3	1	1	1	1	2	2	45	1	5	20	100	3	0	136
9073476	2007	46	2	1	2	C44.7-Skin of lower limb and hip	8743/3: Superficial spreading melanoma	1	2	1	1	1	1	2	2	30	2	5	9	200	3	0	54
9074195	2007	54	2	1	3	C44.7-Skin of lower limb and hip	8720/3: Malignant melanoma, NOS	1	2	1	1	1	1	2	2	30	1	5	999	100	3	0	155
9074722	2007	93	1	3	3	C44.7-Skin of lower limb and hip	8744/3: Acral lentiginous melanoma, malignant	2	4	1	1	1	1	2	2	45	2	5	4	200	3	1	67
9074813	2007	65	1	1	2	C44.7-Skin of lower limb and hip	8743/3: Superficial spreading melanoma	1	2	1	1	1	1	2	2	45	2	5	5	300	2	1	1
9075216	2007	57	2	1	1	C44.7-Skin of lower limb and hip	8721/3: Nodular melanoma	1	3	1	1	1	1	2	2	45	1	5	6	300	3	0	145
9075797	2007	61	1	3	2	C44.7-Skin of lower limb and hip	8744/3: Acral lentiginous melanoma, malignant	2	4	1	1	1	1	2	2	60	2	5	23	300	3	0	155
9076046	2007	78	1	3	2	C44.7-Skin of lower limb and hip	8744/3: Acral lentiginous melanoma, malignant	3	4	2	1	2	1	2	2	45	1	5	999	200	3	1	28
9076511	2007	49	2	3	3	C44.7-Skin of lower limb and hip	8743/3: Superficial spreading melanoma	1	3	1	1	1	1	2	2	31	1	5	12	300	3	0	145
9076931	2006	81	2	1	3	C44.7-Skin of lower limb and hip	8743/3: Superficial spreading melanoma	3	2	3	1	2	1	2	2	47	2	5	19	100	3	1	139
9077011	2007	51	2	1	2	C44.7-Skin of lower limb and hip	8720/3: Malignant melanoma, NOS	1	2	1	1	1	1	2	2	31	1	5	999	300	2	0	146
9078586	2007	61	2	1	3	C44.7-Skin of lower limb and hip	8720/3: Malignant melanoma, NOS	1	3	1	1	1	1	2	2	46	1	5	11	200	3	1	87
9078592	2007	52	2	3	2	C44.7-Skin of lower limb and hip	8743/3: Superficial spreading melanoma	1	2	1	1	1	1	2	2	32	2	5	4	100	3	0	148
9078654	2007	59	2	3	2	C44.7-Skin of lower limb and hip	8720/3: Malignant melanoma, NOS	1	3	1	1	1	1	2	2	46	1	5	8	300	3	0	153
9078676	2007	51	2	3	1	C44.7-Skin of lower limb and hip	8744/3: Acral lentiginous melanoma, malignant	2	5	1	1	2	1	2	2	60	1	5	10	500	3	0	146
9078787	2007	17	1	1	1	C44.7-Skin of lower limb and hip	8744/3: Acral lentiginous melanoma, malignant	1	3	1	1	1	1	2	2	46	1	5	6	200	2	0	151
9080394	2007	62	2	1	2	C44.7-Skin of lower limb and hip	8743/3: Superficial spreading melanoma	1	2	1	1	1	1	2	2	45	2	5	999	100	2	0	11
9080471	2008	81	1	1	2	C44.7-Skin of lower limb and hip	8743/3: Superficial spreading melanoma	1	2	1	1	1	1	2	2	32	2	5	30	300	3	1	58
9082907	2008	48	1	1	2	C44.7-Skin of lower limb and hip	8743/3: Superficial spreading melanoma	1	2	1	1	1	1	2	2	32	2	5	6	200	2	0	143
9084942	2007	51	2	1	2	C44.7-Skin of lower limb and hip	8720/3: Malignant melanoma, NOS	1	2	1	1	1	1	2	2	45	1	5	12	300	3	0	0
9085874	2008	38	1	1	1	C44.7-Skin of lower limb and hip	8721/3: Nodular melanoma	2	5	1	1	1	1	2	2	46	1	5	999	300	3	0	136
9085927	2009	55	2	1	2	C44.7-Skin of lower limb and hip	8720/3: Malignant melanoma, NOS	1	2	1	1	1	1	2	2	31	2	5	8	100	2	0	124
9086452	2008	60	2	1	2	C44.7-Skin of lower limb and hip	8720/3: Malignant melanoma, NOS	1	2	1	1	1	1	2	2	45	2	5	999	200	2	0	143
9086855	2008	78	2	3	2	C44.7-Skin of lower limb and hip	8721/3: Nodular melanoma	3	5	2	1	2	1	2	2	45	1	5	30	300	2	1	81
9088076	2008	62	2	1	2	C44.7-Skin of lower limb and hip	8744/3: Acral lentiginous melanoma, malignant	3	4	3	1	2	1	2	2	46	1	5	395	200	3	1	26
9089182	2009	56	1	1	2	C44.7-Skin of lower limb and hip	8743/3: Superficial spreading melanoma	1	2	1	1	1	1	2	2	45	2	5	4	100	3	0	125
9089678	2008	83	2	1	1	C44.7-Skin of lower limb and hip	8742/3: Lentigo maligna melanoma	1	2	1	1	1	1	2	2	31	2	5	20	300	3	0	133
9090611	2008	84	1	1	3	C44.7-Skin of lower limb and hip	8721/3: Nodular melanoma	2	5	1	1	1	1	2	2	27	2	5	32	400	3	1	20
9090616	2008	77	2	1	3	C44.7-Skin of lower limb and hip	8720/3: Malignant melanoma, NOS	1	2	1	1	1	1	2	2	30	2	5	11	200	3	0	133
9090801	2008	60	1	3	2	C44.7-Skin of lower limb and hip	8720/3: Malignant melanoma, NOS	3	6	2	1	2	2	2	2	0	1	5	999	999	3	1	12
9090951	2008	86	2	1	3	C44.7-Skin of lower limb and hip	8743/3: Superficial spreading melanoma	1	2	1	1	1	1	2	2	31	2	5	999	100	3	1	76
9092236	2008	66	1	1	2	C44.7-Skin of lower limb and hip	8743/3: Superficial spreading melanoma	1	2	1	1	1	1	2	2	31	2	5	999	200	2	0	134
9093438	2008	53	2	3	3	C44.7-Skin of lower limb and hip	8720/3: Malignant melanoma, NOS	3	5	3	1	2	1	2	2	45	1	5	14	400	3	1	31
9093600	2008	45	2	1	2	C44.7-Skin of lower limb and hip	8720/3: Malignant melanoma, NOS	1	2	1	1	1	1	2	2	31	2	5	10	100	3	0	138
9095014	2009	58	2	3	3	C44.7-Skin of lower limb and hip	8720/3: Malignant melanoma, NOS	1	2	1	1	1	1	2	2	45	2	5	999	200	2	0	130
9097044	2009	19	2	3	1	C44.7-Skin of lower limb and hip	8721/3: Nodular melanoma	1	2	1	1	2	1	2	2	45	1	5	21	500	3	0	131
9097236	2009	80	2	1	2	C44.7-Skin of lower limb and hip	8720/3: Malignant melanoma, NOS	1	2	1	1	1	1	2	2	46	1	5	15	300	3	0	122
9097496	2009	66	1	1	2	C44.7-Skin of lower limb and hip	8743/3: Superficial spreading melanoma	1	2	1	1	1	1	2	2	47	1	5	28	100	2	0	123
9098305	2009	57	1	1	2	C44.7-Skin of lower limb and hip	8743/3: Superficial spreading melanoma	1	2	1	1	1	1	2	2	31	2	5	6	200	3	0	126
9098423	2009	78	1	3	2	C44.7-Skin of lower limb and hip	8744/3: Acral lentiginous melanoma, malignant	2	5	1	1	2	1	2	2	60	2	5	999	500	3	0	128
9098531	2009	61	1	3	2	C44.7-Skin of lower limb and hip	8720/3: Malignant melanoma, NOS	3	2	4	1	2	1	2	2	46	1	5	999	500	2	1	7
9099115	2009	62	1	3	2	C44.7-Skin of lower limb and hip	8744/3: Acral lentiginous melanoma, malignant	2	5	1	1	2	1	2	2	47	2	5	15	500	2	0	123
9099359	2009	42	2	1	2	C44.7-Skin of lower limb and hip	8743/3: Superficial spreading melanoma	1	2	1	1	1	1	2	2	32	2	5	11	300	2	0	126
9099952	2009	52	1	1	2	C44.7-Skin of lower limb and hip	8720/3: Malignant melanoma, NOS	1	2	1	1	1	1	2	2	31	2	5	6	200	3	0	124
9099973	2009	63	2	1	2	C44.7-Skin of lower limb and hip	8721/3: Nodular melanoma	1	3	1	1	1	1	2	2	46	1	5	999	300	3	0	126
9100840	2009	56	2	1	3	C44.7-Skin of lower limb and hip	8743/3: Superficial spreading melanoma	1	2	1	1	1	1	2	2	45	2	5	999	200	2	0	125
9101495	2009	59	1	1	2	C44.7-Skin of lower limb and hip	8720/3: Malignant melanoma, NOS	1	3	1	1	1	1	2	2	46	1	5	8	300	3	0	127
9101755	2009	51	1	1	2	C44.7-Skin of lower limb and hip	8720/3: Malignant melanoma, NOS	2	4	1	1	1	1	2	2	47	1	5	10	300	3	0	121
9102083	2009	56	2	3	2	C44.7-Skin of lower limb and hip	8721/3: Nodular melanoma	1	3	1	1	1	1	2	2	46	1	5	999	200	2	0	0
9102810	2009	50	1	1	3	C44.7-Skin of lower limb and hip	8743/3: Superficial spreading melanoma	1	2	1	1	1	1	2	2	32	2	5	2	100	3	0	124
9103086	2009	65	1	1	2	C44.7-Skin of lower limb and hip	8743/3: Superficial spreading melanoma	1	2	1	1	1	1	2	2	45	2	5	3	100	2	0	123
9103726	2009	84	2	3	3	C44.7-Skin of lower limb and hip	8744/3: Acral lentiginous melanoma, malignant	3	4	2	1	2	1	2	2	47	1	5	40	300	3	1	66
9104340	2009	57	2	1	1	C44.7-Skin of lower limb and hip	8720/3: Malignant melanoma, NOS	1	2	1	1	1	1	2	2	31	2	5	5	100	2	0	129
9104849	2009	43	1	1	2	C44.7-Skin of lower limb and hip	8744/3: Acral lentiginous melanoma, malignant	3	3	4	1	2	1	2	2	45	1	5	33	200	3	1	21
9105911	2005	48	2	3	1	C44.7-Skin of lower limb and hip	8770/3: Mixed epithelioid and spindle cell melanoma	1	3	1	1	1	1	2	2	45	1	5	10	400	3	0	174
10043911	2006	88	2	1	3	C44.7-Skin of lower limb and hip	8743/3: Superficial spreading melanoma	1	2	1	1	1	1	2	2	30	2	5	4	200	1	1	95
10062066	2009	77	2	1	3	C44.7-Skin of lower limb and hip	8720/3: Malignant melanoma, NOS	1	2	1	1	1	1	2	2	27	2	5	999	400	1	1	93
10148853	2004	60	2	1	2	C44.7-Skin of lower limb and hip	8743/3: Superficial spreading melanoma	1	3	1	1	1	1	2	2	30	1	5	999	300	2	0	188
10178667	2006	71	1	1	2	C44.7-Skin of lower limb and hip	8743/3: Superficial spreading melanoma	1	2	1	1	1	1	2	2	30	2	5	999	100	2	0	162
10210242	2004	53	2	1	1	C44.7-Skin of lower limb and hip	8743/3: Superficial spreading melanoma	1	2	1	1	1	1	2	2	31	2	5	999	200	1	0	184
10235164	2008	83	2	1	2	C44.7-Skin of lower limb and hip	8720/3: Malignant melanoma, NOS	1	3	1	1	1	1	2	2	32	1	5	999	200	2	1	14
10336673	2004	71	2	1	3	C44.7-Skin of lower limb and hip	8744/3: Acral lentiginous melanoma, malignant	1	3	1	1	1	1	2	2	32	1	5	999	300	2	1	75
10342560	2006	64	2	1	2	C44.7-Skin of lower limb and hip	8720/3: Malignant melanoma, NOS	1	2	1	1	1	1	2	2	30	2	5	5	200	1	0	161
10362574	2009	80	2	1	2	C44.7-Skin of lower limb and hip	8744/3: Acral lentiginous melanoma, malignant	1	3	1	1	1	1	2	2	32	1	5	14	300	2	1	64
10381443	2006	75	2	1	3	C44.7-Skin of lower limb and hip	8743/3: Superficial spreading melanoma	1	2	1	1	1	1	2	2	31	2	5	999	200	2	0	160
10394464	2007	66	2	1	2	C44.7-Skin of lower limb and hip	8743/3: Superficial spreading melanoma	1	3	1	1	1	1	2	2	46	1	5	11	400	2	1	63
10463831	2004	84	1	1	2	C44.7-Skin of lower limb and hip	8743/3: Superficial spreading melanoma	1	2	1	1	1	1	2	2	30	1	5	999	300	2	0	189
10476005	2004	62	2	1	2	C44.7-Skin of lower limb and hip	8720/3: Malignant melanoma, NOS	1	2	1	1	1	1	2	2	35	1	5	4	200	2	0	190
10477519	2004	80	2	1	2	C44.7-Skin of lower limb and hip	8743/3: Superficial spreading melanoma	1	3	1	1	1	1	2	2	32	1	5	16	300	1	1	108
10508893	2005	87	1	1	2	C44.7-Skin of lower limb and hip	8720/3: Malignant melanoma, NOS	4	4	4	2	3	1	2	2	47	1	5	15	300	2	1	5
10517226	2007	60	2	1	3	C44.7-Skin of lower limb and hip	8720/3: Malignant melanoma, NOS	1	2	1	1	1	1	2	2	46	2	5	999	100	1	0	148
10517710	2008	84	2	1	2	C44.7-Skin of lower limb and hip	8720/3: Malignant melanoma, NOS	1	2	1	1	2	1	2	2	60	1	5	999	500	3	1	49
10520917	2004	76	2	1	2	C44.7-Skin of lower limb and hip	8743/3: Superficial spreading melanoma	1	2	1	1	1	1	2	2	45	1	5	999	200	2	0	184
10540303	2004	55	2	1	2	C44.7-Skin of lower limb and hip	8730/3: Amelanotic melanoma	3	5	4	1	2	1	2	2	31	1	5	999	300	2	1	31
10544518	2005	50	2	1	2	C44.7-Skin of lower limb and hip	8720/3: Malignant melanoma, NOS	1	2	1	1	1	1	2	2	35	2	5	7	200	2	0	172
10544518	2009	55	2	1	2	C44.7-Skin of lower limb and hip	8743/3: Superficial spreading melanoma	1	2	1	1	1	1	2	2	32	2	5	6	100	2	0	121
10561766	2005	82	2	1	3	C44.7-Skin of lower limb and hip	8720/3: Malignant melanoma, NOS	3	5	2	1	2	1	2	2	32	1	5	32	500	2	1	21
10594548	2004	58	2	1	3	C44.7-Skin of lower limb and hip	8743/3: Superficial spreading melanoma	1	2	1	1	1	1	2	2	45	1	5	5	200	2	0	187
10596686	2008	64	2	1	1	C44.7-Skin of lower limb and hip	8743/3: Superficial spreading melanoma	1	2	1	1	1	1	2	2	45	2	5	999	100	1	1	52
10603940	2006	64	2	1	2	C44.7-Skin of lower limb and hip	8743/3: Superficial spreading melanoma	1	2	1	1	1	1	2	2	32	2	5	999	300	2	1	43
10608780	2004	86	2	1	3	C44.7-Skin of lower limb and hip	8743/3: Superficial spreading melanoma	1	2	1	1	1	1	2	2	30	2	5	120	200	2	1	1
10616321	2007	79	2	1	3	C44.7-Skin of lower limb and hip	8744/3: Acral lentiginous melanoma, malignant	2	5	1	1	1	1	2	2	47	2	5	999	300	2	1	70
10620550	2004	64	2	1	2	C44.7-Skin of lower limb and hip	8743/3: Superficial spreading melanoma	1	2	1	1	1	1	2	2	30	2	5	999	300	3	0	191
10637817	2004	78	2	1	3	C44.7-Skin of lower limb and hip	8743/3: Superficial spreading melanoma	1	2	1	1	1	1	2	2	30	2	5	14	100	2	0	183
10643131	2004	52	1	1	2	C44.7-Skin of lower limb and hip	8720/3: Malignant melanoma, NOS	1	2	1	1	1	1	2	2	31	2	5	999	100	2	0	189
10650973	2006	46	1	1	2	C44.7-Skin of lower limb and hip	8743/3: Superficial spreading melanoma	1	2	1	1	1	1	2	2	30	1	5	999	300	1	1	126
10661989	2004	62	2	1	1	C44.7-Skin of lower limb and hip	8743/3: Superficial spreading melanoma	1	2	1	1	1	1	2	2	32	2	5	3	100	1	0	188
10665784	2004	57	2	1	2	C44.7-Skin of lower limb and hip	8743/3: Superficial spreading melanoma	1	2	1	1	1	1	2	2	30	2	5	999	200	3	0	186
10676272	2009	65	1	1	2	C44.7-Skin of lower limb and hip	8744/3: Acral lentiginous melanoma, malignant	1	2	1	1	1	1	2	2	45	1	5	5	300	2	0	127
10676726	2009	52	2	1	2	C44.7-Skin of lower limb and hip	8721/3: Nodular melanoma	1	3	1	1	1	1	2	2	33	1	5	999	200	1	0	128
10685919	2007	63	2	1	2	C44.7-Skin of lower limb and hip	8743/3: Superficial spreading melanoma	1	3	1	1	1	1	2	2	46	1	5	999	300	2	0	151
10686750	2004	58	2	1	3	C44.7-Skin of lower limb and hip	8743/3: Superficial spreading melanoma	1	2	1	1	1	1	2	2	31	2	5	3	200	2	0	188
10690937	2006	65	2	1	2	C44.7-Skin of lower limb and hip	8720/3: Malignant melanoma, NOS	2	3	1	1	1	1	2	2	31	1	5	999	200	2	0	164
10705247	2006	37	2	1	3	C44.7-Skin of lower limb and hip	8743/3: Superficial spreading melanoma	1	2	1	1	1	1	2	2	31	2	5	2	100	2	0	165
10719802	2007	54	2	1	3	C44.7-Skin of lower limb and hip	8721/3: Nodular melanoma	1	3	1	1	1	1	2	2	47	1	5	13	300	1	0	149
10724957	2008	39	2	1	2	C44.7-Skin of lower limb and hip	8743/3: Superficial spreading melanoma	1	2	1	1	1	1	2	2	32	2	5	5	100	2	0	143
10729222	2009	79	2	1	2	C44.7-Skin of lower limb and hip	8743/3: Superficial spreading melanoma	1	2	1	1	1	1	2	2	46	2	5	999	200	2	0	125
10735000	2008	81	2	1	3	C44.7-Skin of lower limb and hip	8743/3: Superficial spreading melanoma	1	2	1	1	1	1	2	2	27	2	5	999	100	2	1	126
10743810	2007	75	2	1	3	C44.7-Skin of lower limb and hip	8720/3: Malignant melanoma, NOS	1	2	1	1	1	1	2	2	31	2	5	999	200	2	0	145
10765078	2009	83	1	1	2	C44.7-Skin of lower limb and hip	8721/3: Nodular melanoma	1	3	1	1	1	1	2	2	46	1	5	6	300	2	1	84
10771010	2008	40	2	1	2	C44.7-Skin of lower limb and hip	8720/3: Malignant melanoma, NOS	1	3	1	1	1	1	2	2	46	1	5	999	300	2	0	135
10777221	2006	71	2	1	2	C44.7-Skin of lower limb and hip	8743/3: Superficial spreading melanoma	1	2	1	1	1	1	2	2	30	2	5	999	100	1	0	158
10796335	2004	54	2	1	2	C44.7-Skin of lower limb and hip	8723/3: Malignant melanoma, regressing	3	3	3	1	2	1	2	2	47	1	5	999	200	1	1	7
10803724	2004	20	2	1	1	C44.7-Skin of lower limb and hip	8720/3: Malignant melanoma, NOS	3	5	2	1	2	1	2	2	33	1	5	17	200	2	0	191
10804192	2004	35	2	1	2	C44.7-Skin of lower limb and hip	8743/3: Superficial spreading melanoma	1	2	1	1	1	1	2	2	46	2	5	999	100	1	0	191
10808571	2004	49	2	1	2	C44.7-Skin of lower limb and hip	8743/3: Superficial spreading melanoma	1	2	1	1	1	1	2	2	30	2	5	6	100	2	0	188
10811176	2004	26	2	1	2	C44.7-Skin of lower limb and hip	8720/3: Malignant melanoma, NOS	2	5	1	1	2	1	2	2	46	2	5	20	500	2	1	40
10811622	2004	44	2	1	2	C44.7-Skin of lower limb and hip	8743/3: Superficial spreading melanoma	3	5	2	1	2	1	2	2	46	1	5	10	500	1	0	189
10811732	2004	42	2	1	2	C44.7-Skin of lower limb and hip	8720/3: Malignant melanoma, NOS	1	3	1	1	1	1	2	2	46	1	5	6	300	2	0	188
10812517	2004	34	1	1	2	C44.7-Skin of lower limb and hip	8743/3: Superficial spreading melanoma	1	3	1	1	1	1	2	2	45	1	5	999	200	2	0	190
10812813	2004	80	1	1	2	C44.7-Skin of lower limb and hip	8720/3: Malignant melanoma, NOS	1	2	1	1	1	1	2	2	45	1	5	999	300	2	0	191
10813885	2004	39	2	3	2	C44.7-Skin of lower limb and hip	8772/3: Spindle cell melanoma, NOS	2	5	1	1	2	1	2	2	30	1	5	30	500	2	1	23
10815490	2004	41	2	1	2	C44.7-Skin of lower limb and hip	8743/3: Superficial spreading melanoma	1	2	1	1	1	1	2	2	45	2	5	999	100	2	0	186
10815561	2004	58	1	1	1	C44.7-Skin of lower limb and hip	8743/3: Superficial spreading melanoma	1	3	1	1	1	1	2	2	46	1	5	15	300	1	0	191
10815900	2004	63	2	1	2	C44.7-Skin of lower limb and hip	8743/3: Superficial spreading melanoma	1	2	1	1	1	1	2	2	32	2	5	4	100	2	0	185
10816756	2004	44	2	1	2	C44.7-Skin of lower limb and hip	8743/3: Superficial spreading melanoma	1	2	1	1	1	1	2	2	45	2	5	10	100	2	0	189
10818154	2004	27	2	1	2	C44.7-Skin of lower limb and hip	8743/3: Superficial spreading melanoma	1	3	1	1	1	1	2	2	45	1	5	999	200	2	0	186
10818756	2004	19	2	1	1	C44.7-Skin of lower limb and hip	8743/3: Superficial spreading melanoma	1	2	1	1	1	1	2	2	20	2	5	4	200	2	0	186
10819476	2004	36	1	1	2	C44.7-Skin of lower limb and hip	8720/3: Malignant melanoma, NOS	1	2	1	1	1	1	2	2	27	2	5	8	100	2	0	181
10819728	2004	61	2	1	2	C44.7-Skin of lower limb and hip	8743/3: Superficial spreading melanoma	2	3	1	1	1	1	2	2	30	1	5	999	300	2	0	183
10820564	2004	26	2	1	2	C44.7-Skin of lower limb and hip	8743/3: Superficial spreading melanoma	1	3	1	1	1	1	2	2	32	2	5	999	300	2	0	185
10823632	2007	37	2	1	2	C44.7-Skin of lower limb and hip	8743/3: Superficial spreading melanoma	2	4	1	1	1	1	2	2	30	1	5	999	300	2	1	75
10823718	2004	67	2	1	2	C44.7-Skin of lower limb and hip	8720/3: Malignant melanoma, NOS	1	3	1	1	1	1	2	2	46	1	5	999	400	2	0	182
10823891	2004	48	1	1	2	C44.7-Skin of lower limb and hip	8720/3: Malignant melanoma, NOS	1	2	1	1	1	1	2	2	30	2	5	4	100	2	0	181
10824136	2004	26	2	1	2	C44.7-Skin of lower limb and hip	8743/3: Superficial spreading melanoma	1	2	1	1	1	1	2	2	32	2	5	999	100	2	0	186
10824389	2004	26	2	1	2	C44.7-Skin of lower limb and hip	8743/3: Superficial spreading melanoma	1	2	1	1	1	1	2	2	31	2	5	999	300	2	0	185
10825618	2004	42	1	1	1	C44.7-Skin of lower limb and hip	8720/3: Malignant melanoma, NOS	1	2	1	1	1	1	2	2	30	1	5	999	300	1	0	187
10825713	2004	42	1	1	2	C44.7-Skin of lower limb and hip	8743/3: Superficial spreading melanoma	1	2	1	1	1	1	2	2	32	2	5	8	100	2	0	180
10825933	2004	53	2	1	2	C44.7-Skin of lower limb and hip	8720/3: Malignant melanoma, NOS	1	2	1	1	1	1	2	2	32	2	5	20	200	1	0	186
10826512	2004	62	2	1	3	C44.7-Skin of lower limb and hip	8720/3: Malignant melanoma, NOS	1	2	1	1	1	1	2	2	46	2	5	10	100	1	0	180
10826868	2004	67	2	1	2	C44.7-Skin of lower limb and hip	8743/3: Superficial spreading melanoma	1	2	1	1	1	1	2	2	30	2	5	999	300	2	0	181
10827580	2004	33	1	1	2	C44.7-Skin of lower limb and hip	8721/3: Nodular melanoma	1	2	1	1	1	1	2	2	27	2	5	8	100	2	0	180
10827827	2004	75	2	1	3	C44.7-Skin of lower limb and hip	8743/3: Superficial spreading melanoma	1	3	1	1	1	1	2	2	45	2	5	999	400	1	0	185
10827866	2004	44	1	1	2	C44.7-Skin of lower limb and hip	8743/3: Superficial spreading melanoma	1	2	1	1	1	1	2	2	30	2	5	999	200	1	0	188
10828531	2004	42	2	1	2	C44.7-Skin of lower limb and hip	8743/3: Superficial spreading melanoma	1	2	1	1	1	1	2	2	30	1	5	999	400	1	0	183
10828869	2004	28	2	1	2	C44.7-Skin of lower limb and hip	8743/3: Superficial spreading melanoma	1	2	1	1	1	1	2	2	31	1	5	999	300	2	0	185
10830306	2004	35	2	1	3	C44.7-Skin of lower limb and hip	8743/3: Superficial spreading melanoma	1	3	1	1	1	1	2	2	30	1	5	20	200	2	0	190
10832096	2004	88	2	1	2	C44.7-Skin of lower limb and hip	8743/3: Superficial spreading melanoma	3	4	2	1	2	1	2	2	47	1	5	25	500	1	1	56
10832222	2004	49	2	1	3	C44.7-Skin of lower limb and hip	8743/3: Superficial spreading melanoma	1	2	1	1	1	1	2	2	45	2	5	40	100	2	0	186
10832687	2005	49	2	1	3	C44.7-Skin of lower limb and hip	8720/3: Malignant melanoma, NOS	2	4	1	1	1	1	2	2	47	1	5	6	300	2	0	175
10833255	2004	82	2	1	3	C44.7-Skin of lower limb and hip	8743/3: Superficial spreading melanoma	1	2	1	1	1	1	2	2	30	2	5	999	200	2	0	185
10833384	2004	40	2	1	3	C44.7-Skin of lower limb and hip	8721/3: Nodular melanoma	2	4	1	1	1	1	2	2	30	1	5	999	300	1	0	159
10833535	2005	35	2	1	2	C44.7-Skin of lower limb and hip	8743/3: Superficial spreading melanoma	1	2	1	1	1	1	2	2	46	1	5	13	100	2	0	179
10834272	2005	92	2	1	3	C44.7-Skin of lower limb and hip	8721/3: Nodular melanoma	2	5	1	1	1	1	2	2	47	2	5	15	300	1	1	6
10834348	2004	50	2	1	2	C44.7-Skin of lower limb and hip	8720/3: Malignant melanoma, NOS	1	2	1	1	1	1	2	2	30	2	5	4	100	2	0	180
10834631	2004	63	2	1	2	C44.7-Skin of lower limb and hip	8720/3: Malignant melanoma, NOS	1	2	1	1	1	1	2	2	45	2	5	6	200	2	0	184
10835010	2005	32	2	1	2	C44.7-Skin of lower limb and hip	8721/3: Nodular melanoma	3	4	2	1	2	1	2	2	30	1	5	7	300	2	1	33
10835375	2005	29	2	1	2	C44.7-Skin of lower limb and hip	8721/3: Nodular melanoma	1	2	1	1	1	1	2	2	30	1	5	999	300	1	0	177
10835812	2005	77	2	1	3	C44.7-Skin of lower limb and hip	8743/3: Superficial spreading melanoma	1	2	1	1	1	1	2	2	45	1	5	999	100	1	0	176
10836186	2004	82	2	1	3	C44.7-Skin of lower limb and hip	8743/3: Superficial spreading melanoma	1	2	1	1	1	1	2	2	30	1	5	999	300	2	1	7
10836514	2005	72	2	1	2	C44.7-Skin of lower limb and hip	8742/3: Lentigo maligna melanoma	2	5	1	1	2	1	2	2	45	1	5	999	500	2	1	146
10837482	2004	76	2	1	2	C44.7-Skin of lower limb and hip	8743/3: Superficial spreading melanoma	1	2	1	1	1	1	2	2	30	2	5	11	100	1	1	4
10837817	2004	42	2	1	3	C44.7-Skin of lower limb and hip	8743/3: Superficial spreading melanoma	1	2	1	1	1	1	2	2	30	1	5	999	100	2	0	187
10839287	2009	81	2	1	2	C44.7-Skin of lower limb and hip	8743/3: Superficial spreading melanoma	1	2	1	1	1	1	2	2	30	2	5	15	100	2	1	52
10839614	2005	24	2	1	1	C44.7-Skin of lower limb and hip	8743/3: Superficial spreading melanoma	1	2	1	1	1	1	2	2	32	2	5	999	200	2	0	175
10840429	2005	72	2	1	2	C44.7-Skin of lower limb and hip	8743/3: Superficial spreading melanoma	1	2	1	1	1	1	2	2	45	2	5	350	100	2	0	175
10840441	2005	76	2	1	2	C44.7-Skin of lower limb and hip	8743/3: Superficial spreading melanoma	2	4	1	1	1	1	2	2	47	1	5	18	300	2	1	169
10842451	2005	37	2	1	1	C44.7-Skin of lower limb and hip	8720/3: Malignant melanoma, NOS	1	2	1	1	1	1	2	2	30	2	5	5	100	2	0	176
10842469	2005	73	2	1	3	C44.7-Skin of lower limb and hip	8743/3: Superficial spreading melanoma	2	3	1	1	1	1	2	2	30	2	5	999	300	2	1	32
10842475	2004	37	2	1	2	C44.7-Skin of lower limb and hip	8743/3: Superficial spreading melanoma	3	2	2	1	2	1	2	2	30	1	5	999	300	2	0	189
10842498	2005	60	2	1	2	C44.7-Skin of lower limb and hip	8743/3: Superficial spreading melanoma	1	3	1	1	1	1	2	2	30	2	5	999	200	1	0	172
10842717	2005	76	2	1	2	C44.7-Skin of lower limb and hip	8720/3: Malignant melanoma, NOS	2	4	1	1	1	1	2	2	45	2	5	999	300	2	0	169
10842882	2004	55	2	1	2	C44.7-Skin of lower limb and hip	8720/3: Malignant melanoma, NOS	1	2	1	1	1	1	2	2	32	2	5	5	100	2	1	136
10843268	2005	43	2	1	2	C44.7-Skin of lower limb and hip	8743/3: Superficial spreading melanoma	2	4	1	1	1	1	2	2	47	2	5	3	300	1	1	91
10843347	2004	33	2	1	1	C44.7-Skin of lower limb and hip	8743/3: Superficial spreading melanoma	1	2	1	1	1	1	2	2	31	2	5	10	200	1	0	186
10843530	2005	43	2	1	2	C44.7-Skin of lower limb and hip	8743/3: Superficial spreading melanoma	1	2	1	1	1	1	2	2	45	2	5	9	300	2	0	178
10843909	2005	55	2	1	1	C44.7-Skin of lower limb and hip	8743/3: Superficial spreading melanoma	3	3	2	1	2	1	2	2	32	1	5	13	300	2	0	175
10843960	2005	56	2	1	1	C44.7-Skin of lower limb and hip	8720/3: Malignant melanoma, NOS	4	6	5	2	3	1	2	2	27	2	5	999	999	2	1	2
10844450	2005	46	2	1	2	C44.7-Skin of lower limb and hip	8721/3: Nodular melanoma	1	3	1	1	1	1	2	2	47	1	5	999	200	2	0	174
10844659	2005	46	2	1	2	C44.7-Skin of lower limb and hip	8743/3: Superficial spreading melanoma	1	2	1	1	1	1	2	2	45	2	5	999	400	2	0	157
10845156	2004	62	2	1	2	C44.7-Skin of lower limb and hip	8742/3: Lentigo maligna melanoma	1	2	1	1	1	1	2	2	31	2	5	2	100	2	0	182
10845158	2004	42	2	1	2	C44.7-Skin of lower limb and hip	8743/3: Superficial spreading melanoma	1	2	1	1	1	1	2	2	30	2	5	6	200	2	0	180
10845232	2005	80	2	1	2	C44.7-Skin of lower limb and hip	8743/3: Superficial spreading melanoma	2	4	1	1	1	1	2	2	46	1	5	100	300	2	1	178
10845298	2005	24	2	1	1	C44.7-Skin of lower limb and hip	8743/3: Superficial spreading melanoma	1	2	1	1	1	1	2	2	45	1	5	999	300	1	0	176
10845461	2005	59	1	1	2	C44.7-Skin of lower limb and hip	8743/3: Superficial spreading melanoma	1	2	1	1	1	1	2	2	30	2	5	10	200	1	0	173
10846274	2005	52	2	1	2	C44.7-Skin of lower limb and hip	8743/3: Superficial spreading melanoma	1	2	1	1	1	1	2	2	45	2	5	80	100	2	0	171
10846779	2005	74	2	1	2	C44.7-Skin of lower limb and hip	8743/3: Superficial spreading melanoma	1	2	1	1	1	1	2	2	46	2	5	999	100	2	0	176
10847201	2005	47	2	1	2	C44.7-Skin of lower limb and hip	8720/3: Malignant melanoma, NOS	2	3	1	1	1	1	2	2	30	1	5	12	300	2	0	173
10847341	2007	52	2	1	2	C44.7-Skin of lower limb and hip	8720/3: Malignant melanoma, NOS	1	3	1	1	1	1	2	2	47	1	5	3	200	1	0	155
10847862	2005	37	2	1	2	C44.7-Skin of lower limb and hip	8743/3: Superficial spreading melanoma	1	2	1	1	1	1	2	2	32	2	5	999	100	2	0	169
10848797	2008	61	2	1	3	C44.7-Skin of lower limb and hip	8720/3: Malignant melanoma, NOS	1	3	1	1	1	1	2	2	46	1	5	1	200	2	0	138
10849207	2005	50	2	1	3	C44.7-Skin of lower limb and hip	8743/3: Superficial spreading melanoma	2	4	1	1	1	1	2	2	45	1	5	999	300	1	1	101
10849471	2005	75	2	1	3	C44.7-Skin of lower limb and hip	8743/3: Superficial spreading melanoma	1	2	1	1	1	1	2	2	30	2	5	999	100	2	0	172
10849719	2005	54	2	1	2	C44.7-Skin of lower limb and hip	8721/3: Nodular melanoma	1	2	1	1	1	1	2	2	45	1	5	4	200	2	0	172
10849731	2005	48	2	1	3	C44.7-Skin of lower limb and hip	8743/3: Superficial spreading melanoma	1	2	1	1	1	1	2	2	45	2	5	4	200	2	0	169
10849926	2005	43	2	1	2	C44.7-Skin of lower limb and hip	8720/3: Malignant melanoma, NOS	1	2	1	1	1	1	2	2	46	2	5	999	100	2	0	171
10850027	2005	44	2	1	2	C44.7-Skin of lower limb and hip	8743/3: Superficial spreading melanoma	1	2	1	1	1	1	2	2	33	2	5	999	300	1	0	173
10850189	2005	70	1	1	2	C44.7-Skin of lower limb and hip	8721/3: Nodular melanoma	4	5	2	2	3	1	1	1	60	2	2	30	800	2	1	4
10850237	2005	54	2	1	3	C44.7-Skin of lower limb and hip	8743/3: Superficial spreading melanoma	2	4	1	1	1	1	2	2	30	1	5	15	300	1	0	173
10850869	2005	53	2	1	2	C44.7-Skin of lower limb and hip	8720/3: Malignant melanoma, NOS	1	3	1	1	1	1	2	2	30	1	5	14	300	2	0	172
10850885	2005	77	2	1	3	C44.7-Skin of lower limb and hip	8721/3: Nodular melanoma	2	4	1	1	1	1	2	2	32	1	5	999	300	2	1	54
10851317	2005	64	1	1	2	C44.7-Skin of lower limb and hip	8743/3: Superficial spreading melanoma	1	2	1	1	1	1	2	2	32	2	5	11	200	2	0	174
10851707	2005	73	2	1	2	C44.7-Skin of lower limb and hip	8743/3: Superficial spreading melanoma	1	2	1	1	1	1	2	2	27	2	5	15	200	2	1	4
10852046	2004	69	2	1	2	C44.7-Skin of lower limb and hip	8742/3: Lentigo maligna melanoma	1	2	1	1	1	1	2	2	27	2	5	999	400	2	0	187
10852310	2005	77	2	1	3	C44.7-Skin of lower limb and hip	8721/3: Nodular melanoma	2	4	1	1	1	1	2	2	46	1	5	27	300	2	1	75
10852440	2005	62	2	1	3	C44.7-Skin of lower limb and hip	8720/3: Malignant melanoma, NOS	3	3	3	1	2	1	2	2	30	1	5	999	500	2	1	5
10852503	2005	32	2	1	2	C44.7-Skin of lower limb and hip	8743/3: Superficial spreading melanoma	1	2	1	1	1	1	2	2	30	2	5	999	300	2	0	176
10852606	2005	26	2	1	1	C44.7-Skin of lower limb and hip	8721/3: Nodular melanoma	1	3	1	1	1	1	2	2	30	1	5	999	300	2	1	49
10853152	2006	88	2	1	3	C44.7-Skin of lower limb and hip	8720/3: Malignant melanoma, NOS	3	5	2	1	2	2	1	2	0	1	2	999	300	1	1	29
10853155	2009	88	2	1	3	C44.7-Skin of lower limb and hip	8744/3: Acral lentiginous melanoma, malignant	3	4	2	1	2	1	2	2	60	1	5	8	500	1	1	14
10853326	2005	38	1	1	3	C44.7-Skin of lower limb and hip	8720/3: Malignant melanoma, NOS	1	2	1	1	1	1	2	2	46	2	5	999	200	2	0	170
10853399	2005	76	2	1	2	C44.7-Skin of lower limb and hip	8743/3: Superficial spreading melanoma	1	2	1	1	1	1	2	2	30	2	5	991	100	2	0	173
10853422	2005	58	2	1	2	C44.7-Skin of lower limb and hip	8744/3: Acral lentiginous melanoma, malignant	3	4	2	1	2	1	2	2	46	1	5	20	300	2	0	169
10854241	2005	90	2	1	3	C44.7-Skin of lower limb and hip	8743/3: Superficial spreading melanoma	2	5	1	1	2	1	2	2	45	2	5	10	500	2	1	21
10854678	2005	37	2	1	1	C44.7-Skin of lower limb and hip	8743/3: Superficial spreading melanoma	1	3	1	1	1	1	2	2	30	1	5	4	200	2	0	168
10854893	2005	75	2	1	2	C44.7-Skin of lower limb and hip	8720/3: Malignant melanoma, NOS	3	3	2	1	2	1	2	1	30	1	5	994	400	1	0	169
10854908	2005	48	2	1	2	C44.7-Skin of lower limb and hip	8743/3: Superficial spreading melanoma	2	3	1	1	1	1	2	2	31	1	5	5	300	1	0	169
10855350	2005	75	2	1	2	C44.7-Skin of lower limb and hip	8743/3: Superficial spreading melanoma	1	2	1	1	1	1	2	2	46	1	5	3	200	2	1	108
10856356	2004	47	2	1	2	C44.7-Skin of lower limb and hip	8743/3: Superficial spreading melanoma	1	2	1	1	1	1	2	2	30	2	5	999	100	2	0	181
10856475	2005	62	2	1	2	C44.7-Skin of lower limb and hip	8743/3: Superficial spreading melanoma	1	2	1	1	1	1	2	2	30	2	5	5	100	2	0	172
10856937	2005	85	1	1	2	C44.7-Skin of lower limb and hip	8721/3: Nodular melanoma	2	4	1	1	1	1	2	2	30	1	5	999	300	2	1	54
10857931	2005	52	2	1	2	C44.7-Skin of lower limb and hip	8743/3: Superficial spreading melanoma	1	2	1	1	1	1	2	2	45	2	5	4	200	1	0	174
10860217	2005	62	1	1	2	C44.7-Skin of lower limb and hip	8743/3: Superficial spreading melanoma	1	2	1	1	1	1	2	2	32	2	5	999	100	1	0	172
10860963	2005	35	2	1	2	C44.7-Skin of lower limb and hip	8720/3: Malignant melanoma, NOS	1	3	1	1	1	1	2	2	47	1	5	999	300	2	0	175
10861007	2005	34	2	1	2	C44.7-Skin of lower limb and hip	8720/3: Malignant melanoma, NOS	1	2	1	1	1	1	2	2	45	2	5	4	100	2	0	174
10861364	2006	78	2	1	3	C44.7-Skin of lower limb and hip	8743/3: Superficial spreading melanoma	1	2	1	1	1	1	2	2	47	2	5	30	100	1	1	117
10861562	2005	41	2	3	2	C44.7-Skin of lower limb and hip	8720/3: Malignant melanoma, NOS	3	5	2	1	2	1	2	2	45	1	5	999	500	2	1	100
10861791	2004	33	2	1	2	C44.7-Skin of lower limb and hip	8743/3: Superficial spreading melanoma	1	2	1	1	1	1	2	2	32	2	5	999	100	2	0	185
10861981	2006	36	2	1	2	C44.7-Skin of lower limb and hip	8720/3: Malignant melanoma, NOS	1	2	1	1	1	1	2	2	45	2	5	999	100	2	0	166
10863152	2005	26	2	1	2	C44.7-Skin of lower limb and hip	8743/3: Superficial spreading melanoma	1	2	1	1	1	1	2	2	32	2	5	7	100	2	0	168
10864105	2005	85	1	1	2	C44.7-Skin of lower limb and hip	8720/3: Malignant melanoma, NOS	1	3	1	1	1	1	2	2	30	1	5	999	300	2	1	3
10865255	2005	56	2	1	2	C44.7-Skin of lower limb and hip	8720/3: Malignant melanoma, NOS	1	2	1	1	1	1	2	2	32	1	5	12	200	2	1	99
10865359	2006	82	2	1	2	C44.7-Skin of lower limb and hip	8743/3: Superficial spreading melanoma	1	2	1	1	1	1	2	2	45	2	5	70	200	1	0	164
10865489	2006	31	1	1	2	C44.7-Skin of lower limb and hip	8720/3: Malignant melanoma, NOS	1	3	1	1	1	1	2	2	31	1	5	15	100	2	0	164
10865984	2006	47	1	1	3	C44.7-Skin of lower limb and hip	8743/3: Superficial spreading melanoma	1	3	1	1	1	1	2	2	47	1	5	9	200	1	0	164
10866144	2005	44	2	1	2	C44.7-Skin of lower limb and hip	8720/3: Malignant melanoma, NOS	1	2	1	1	1	1	2	2	30	1	5	999	200	1	0	173
10866300	2005	24	1	1	1	C44.7-Skin of lower limb and hip	8743/3: Superficial spreading melanoma	1	2	1	1	1	1	2	2	45	2	5	10	100	1	1	106
10867346	2006	44	1	1	2	C44.7-Skin of lower limb and hip	8720/3: Malignant melanoma, NOS	3	6	2	1	2	1	2	2	27	1	5	999	400	2	0	167
10868006	2006	43	1	1	2	C44.7-Skin of lower limb and hip	8743/3: Superficial spreading melanoma	1	2	1	1	1	1	2	2	46	2	5	10	200	2	0	167
10868017	2006	68	2	1	2	C44.7-Skin of lower limb and hip	8743/3: Superficial spreading melanoma	1	2	1	1	1	1	2	2	27	2	5	999	200	2	0	166
10869701	2005	34	2	1	2	C44.7-Skin of lower limb and hip	8743/3: Superficial spreading melanoma	1	2	1	1	1	1	2	2	30	2	5	999	200	2	0	177
10869717	2005	76	2	1	2	C44.7-Skin of lower limb and hip	8743/3: Superficial spreading melanoma	1	2	1	1	1	1	2	2	30	2	5	999	100	2	0	168
10869853	2005	46	2	1	2	C44.7-Skin of lower limb and hip	8743/3: Superficial spreading melanoma	1	2	1	1	1	1	2	2	32	2	5	5	100	2	0	179
10870069	2006	24	2	1	2	C44.7-Skin of lower limb and hip	8743/3: Superficial spreading melanoma	1	2	1	1	1	1	2	2	31	2	5	999	200	2	0	163
10870143	2006	48	2	1	2	C44.7-Skin of lower limb and hip	8721/3: Nodular melanoma	3	5	2	1	2	1	2	2	45	1	5	999	300	1	1	49
10870166	2006	27	2	1	2	C44.7-Skin of lower limb and hip	8743/3: Superficial spreading melanoma	1	2	1	1	1	1	2	2	31	2	5	7	100	1	0	162
10870452	2006	47	2	1	2	C44.7-Skin of lower limb and hip	8743/3: Superficial spreading melanoma	1	3	1	1	1	1	2	2	47	2	5	9	300	1	0	161
10870485	2006	39	2	1	2	C44.7-Skin of lower limb and hip	8743/3: Superficial spreading melanoma	1	3	1	1	1	1	2	2	30	1	5	10	300	1	0	161
10870619	2006	65	2	1	2	C44.7-Skin of lower limb and hip	8720/3: Malignant melanoma, NOS	3	5	2	1	2	1	2	2	27	1	5	15	500	2	0	163
10871180	2006	56	2	1	3	C44.7-Skin of lower limb and hip	8743/3: Superficial spreading melanoma	1	2	1	1	1	1	2	2	45	2	5	4	200	1	0	114
10871559	2006	44	2	1	2	C44.7-Skin of lower limb and hip	8743/3: Superficial spreading melanoma	1	2	1	1	1	1	2	2	31	1	5	4	200	2	0	158
10872056	2006	77	2	1	3	C44.7-Skin of lower limb and hip	8743/3: Superficial spreading melanoma	1	2	1	1	1	1	2	2	30	2	5	999	100	2	0	167
10872129	2006	56	1	1	2	C44.7-Skin of lower limb and hip	8743/3: Superficial spreading melanoma	1	2	1	1	1	1	2	2	45	1	5	999	200	1	0	167
10872132	2006	34	2	1	1	C44.7-Skin of lower limb and hip	8743/3: Superficial spreading melanoma	1	3	1	1	1	1	2	2	46	1	5	999	300	1	0	167
10872169	2005	68	2	1	2	C44.7-Skin of lower limb and hip	8720/3: Malignant melanoma, NOS	1	2	1	1	1	1	2	2	45	2	5	33	100	2	0	172
10872233	2006	46	2	1	1	C44.7-Skin of lower limb and hip	8743/3: Superficial spreading melanoma	1	2	1	1	1	1	2	2	30	1	5	999	100	1	0	162
10872262	2006	61	2	1	2	C44.7-Skin of lower limb and hip	8743/3: Superficial spreading melanoma	2	5	1	1	1	1	2	2	47	1	5	999	300	1	1	67
10872304	2006	53	2	1	2	C44.7-Skin of lower limb and hip	8743/3: Superficial spreading melanoma	1	2	1	1	1	1	2	2	45	2	5	999	200	1	0	167
10872714	2006	45	2	1	2	C44.7-Skin of lower limb and hip	8720/3: Malignant melanoma, NOS	1	3	1	1	1	1	2	2	30	1	5	4	300	1	0	161
10872954	2006	85	2	1	2	C44.7-Skin of lower limb and hip	8743/3: Superficial spreading melanoma	1	2	1	1	1	1	2	2	31	2	5	8	100	1	1	33
10873416	2006	43	1	1	3	C44.7-Skin of lower limb and hip	8743/3: Superficial spreading melanoma	1	2	1	1	1	1	2	2	46	2	5	6	100	1	0	160
10873631	2006	73	2	1	2	C44.7-Skin of lower limb and hip	8743/3: Superficial spreading melanoma	1	2	1	1	1	1	2	2	30	2	5	15	100	1	1	101
10873983	2006	50	1	1	2	C44.7-Skin of lower limb and hip	8720/3: Malignant melanoma, NOS	1	2	1	1	1	1	2	2	32	1	5	999	400	2	1	121
10874191	2006	37	2	1	2	C44.7-Skin of lower limb and hip	8743/3: Superficial spreading melanoma	1	2	1	1	1	1	2	2	30	1	5	999	100	1	0	164
10874436	2005	56	2	1	2	C44.7-Skin of lower limb and hip	8743/3: Superficial spreading melanoma	1	2	1	1	1	1	2	2	30	2	5	999	100	1	0	168
10874456	2006	36	2	1	2	C44.7-Skin of lower limb and hip	8743/3: Superficial spreading melanoma	1	2	1	1	1	1	2	2	46	2	5	999	100	2	0	166
10875899	2006	48	2	1	2	C44.7-Skin of lower limb and hip	8743/3: Superficial spreading melanoma	1	2	1	1	1	1	2	2	46	1	5	999	200	3	0	164
10876077	2005	58	1	1	2	C44.7-Skin of lower limb and hip	8720/3: Malignant melanoma, NOS	1	2	1	1	1	1	2	2	47	2	5	2	200	1	0	173
10876165	2005	65	2	1	3	C44.7-Skin of lower limb and hip	8743/3: Superficial spreading melanoma	2	3	1	1	1	1	2	2	31	1	5	8	300	2	1	112
10876689	2008	73	1	1	2	C44.7-Skin of lower limb and hip	8720/3: Malignant melanoma, NOS	1	2	1	1	1	1	2	2	31	2	5	6	200	1	0	142
10876895	2006	23	2	1	1	C44.7-Skin of lower limb and hip	8743/3: Superficial spreading melanoma	1	2	1	1	1	1	2	2	30	2	5	6	200	1	0	158
10876896	2006	50	2	1	1	C44.7-Skin of lower limb and hip	8743/3: Superficial spreading melanoma	2	4	1	1	1	1	2	2	32	1	5	999	300	1	1	38
10876896	2006	50	2	1	1	C44.7-Skin of lower limb and hip	8743/3: Superficial spreading melanoma	1	2	1	1	1	1	2	2	32	2	5	999	100	1	1	38
10876939	2006	84	2	1	3	C44.7-Skin of lower limb and hip	8720/3: Malignant melanoma, NOS	1	3	1	1	1	1	2	2	30	2	5	7	200	2	1	57
[truncated: 24,244 more rows]
